# Supplementary material for: Mature tertiary lymphoid structures evoke intra-tumoral T and B cell responses via progenitor exhausted CD4+ T cells in head and neck cancer
Source: Nat Commun. 2025 May 7;16:4228. doi: 10.1038/s41467-025-59341-w (PMC12059173; doi:10.1038/s41467-025-59341-w)
Supplement: Supplementary file 3 — Supplementary Data 1 [file 41467_2025_59341_MOESM3_ESM.xlsx]

## Sheet: Supplementary Table 1
ID sample	Histotype	Pathologic grade	Site	is_smoker	is_drinker
P5988	Squamous cell carcinoma	Garde II	Tongue	No	No
P6005	Squamous cell carcinoma	Garde II	Tongue	No	No
P6495	Squamous cell carcinoma	Garde I	Gingiva	No	Yes
P6560	Squamous cell carcinoma	Garde II	Tongue	No	No
P6562	Squamous cell carcinoma	Garde II	Gingiva	No	No
P7010	Squamous cell carcinoma	Garde II	Tongue	Yes	Yes
P7145	Squamous cell carcinoma	Garde II	Bucca	Yes	No
P7734	Squamous cell carcinoma	Garde II	Gingiva	Yes	Yes
P7849	Squamous cell carcinoma	Garde II	Tongue	Yes	Yes
P8352	Squamous cell carcinoma	Garde II	Tongue	unknown	unknown
P6121	Squamous cell carcinoma	Garde II	Tongue	Yes	No
P6138	Squamous cell carcinoma	Garde II	Tongue	No	Yes
P6759	Squamous cell carcinoma	Garde II	Tongue	No	Yes
P6771	Squamous cell carcinoma	Garde II	Tongue	No	Yes
