# Supplementary material for: Mature tertiary lymphoid structures evoke intra-tumoral T and B cell responses via progenitor exhausted CD4+ T cells in head and neck cancer
Source: Nat Commun. 2025 May 7;16:4228. doi: 10.1038/s41467-025-59341-w (PMC12059173; doi:10.1038/s41467-025-59341-w)
Supplement: Supplementary file 4 — Supplementary Data 2 [file 41467_2025_59341_MOESM4_ESM.xlsx]

## Sheet: Supplementary Data 2
ID sample	Histotype	Pathologic grade	Site
T15_A01	Squamous cell carcinoma	Grade I	Bucca
T15_A02	Squamous cell carcinoma	Grade I	Tongue
T15_A03	Squamous cell carcinoma	Grade I	Tongue
T15_A04	Squamous cell carcinoma	Grade I	Bucca
T15_A05	Squamous cell carcinoma	Grade I	Tongue
T15_A06	Squamous cell carcinoma	Grade I	Mouth floor
T15_A08	Squamous cell carcinoma	Grade I	Bucca
T15_A09	Squamous cell carcinoma	Grade I	Tongue
T15_A10	Squamous cell carcinoma	Grade I	Gingiva
T15_A11	Squamous cell carcinoma	Grade I	Mouth floor
T15_A12	Squamous cell carcinoma	Grade I	Palate
T15_A13	Squamous cell carcinoma	Grade I	Tongue
T15_A14	Squamous cell carcinoma	Grade I	Bucca
T15_A15	Squamous cell carcinoma	Grade I	Mouth floor
T15_A16	Squamous cell carcinoma	Grade I	Tongue
T15_A18	Squamous cell carcinoma	Grade I	Palate
T15_B01	Squamous cell carcinoma	Grade II	Tongue
T15_B02	Squamous cell carcinoma	Grade II	Tongue
T15_B03	Squamous cell carcinoma	Grade II	Tongue
T15_B05	Squamous cell carcinoma	Grade II	Palate
T15_B06	Squamous cell carcinoma	Grade II	Bucca
T15_B07	Squamous cell carcinoma	Grade II	Gingiva
T15_B08	Squamous cell carcinoma	Grade II	Bucca
T15_B09	Squamous cell carcinoma	Grade II	Tongue
T15_B10	Squamous cell carcinoma	Grade II	Tongue
T15_B11	Squamous cell carcinoma	Grade II	Tongue
T15_B12	Squamous cell carcinoma	Grade II	Tongue
T15_B13	Squamous cell carcinoma	Grade II	Tongue
T15_B14	Squamous cell carcinoma	Grade II	Gingiva
T15_B15	Squamous cell carcinoma	Grade II	Tongue
T15_B16	Squamous cell carcinoma	Grade II	Bucca
T15_B17	Squamous cell carcinoma	Grade II	Jaw
T15_B18	Squamous cell carcinoma	Grade II	Bucca
T15_C01	Squamous cell carcinoma	Grade II	Tongue
T15_C02	Squamous cell carcinoma	Grade II	Mouth floor
T15_C04	Squamous cell carcinoma	Grade II	Bucca
T15_C05	Squamous cell carcinoma	Grade II	Jaw
T15_C06	Squamous cell carcinoma	Grade II	Tongue
T15_C10	Squamous cell carcinoma	Grade II	Jaw
T15_C13	Squamous cell carcinoma	Grade II	Jaw
T15_C14	Squamous cell carcinoma	Grade II	Tongue
T15_C15	Squamous cell carcinoma	Grade II	Gingiva
T15_C16	Squamous cell carcinoma	Grade II	Tongue
T15_C17	Squamous cell carcinoma	Grade II	Tongue
T15_C18	Squamous cell carcinoma	Grade II	Bucca
T15_D01	Squamous cell carcinoma	Grade II	Tongue
T15_D02	Squamous cell carcinoma	Grade II	Palate
T15_D03	Squamous cell carcinoma	Grade II	Tongue
T15_D04	Squamous cell carcinoma	Grade II	Gingiva
T15_D05	Squamous cell carcinoma	Grade II	Tongue
T15_D07	Squamous cell carcinoma	Grade II	Tongue
T15_D08	Squamous cell carcinoma	Grade II	Bucca
T15_D09	Squamous cell carcinoma	Grade II	Gingiva
T15_D10	Squamous cell carcinoma	Grade II	Gingiva
T15_D11	Squamous cell carcinoma	Grade III	Bucca
T15_D14	Squamous cell carcinoma	Grade III	Tongue
T15_D15	Squamous cell carcinoma	Grade III	Tongue
T15_D16	Squamous cell carcinoma	Grade III	Maxillary
T15_E01	Squamous cell carcinoma	Grade III	Tongue
T15_E09	Squamous cell carcinoma	Grade III	Jaw
T15_E11	Squamous cell carcinoma	Grade III	Gingiva
T15_E12	Squamous cell carcinoma	Grade III	Tongue
T15_E13	Squamous cell carcinoma	Grade III	Tongue
T15_E14	Squamous cell carcinoma	Grade III	Lip
T15_E15	Squamous cell carcinoma	Grade III	Lip
T15_E16	Squamous cell carcinoma	Grade III	Tongue
T15_E17	Squamous cell carcinoma	Grade III	Mouth floor
T15_E18	Squamous cell carcinoma	Grade III	Gingiva
T15_F01	Squamous cell carcinoma	Grade II	Unknown
T15_F02	Squamous cell carcinoma	Grade III	Tongue
T15_F03	Squamous cell carcinoma	Grade II	Tongue
T15_F05	Squamous cell carcinoma	Grade II	Tongue
T15_F06	Squamous cell carcinoma	Grade II	Bucca
T15_F07	Squamous cell carcinoma	Grade III	Tongue
T15_F08	Squamous cell carcinoma	Grade II	Tongue
T15_F09	Squamous cell carcinoma	Grade I	Tongue
T15_F12	Squamous cell carcinoma	Grade I	Tongue
T15_F14	Squamous cell carcinoma	Grade I	Tongue
T15_F15	Squamous cell carcinoma	Grade I	Tongue
T15_F16	Squamous cell carcinoma	Grade I	Tongue
T15_F18	Squamous cell carcinoma	Grade I	Tongue
T15_G01	Squamous cell carcinoma	Grade I	Bucca
T15_G02	Squamous cell carcinoma	Grade I	Tongue
T15_G03	Squamous cell carcinoma	Grade I	Tongue
T15_G07	Squamous cell carcinoma	Grade II	Tongue
T15_G08	Squamous cell carcinoma	Grade III	Oropharynx
T15_G10	Squamous cell carcinoma	Grade II	Jaw
T17_A2	Squamous cell carcinoma	Grade I	Tongue
T17_A3	Squamous cell carcinoma	Grade I	Gingiva
T17_A4	Squamous cell carcinoma	Grade I	Tongue
T17_A5	Squamous cell carcinoma	Grade I	Tongue
T17_A6	Squamous cell carcinoma	Grade I	Tongue
T17_A7	Squamous cell carcinoma	Grade I	Tongue
T17_A8	Squamous cell carcinoma	Grade I	Tongue
T17_A9	Squamous cell carcinoma	Grade I	Tongue
T17_A10	Squamous cell carcinoma	Grade I	Tongue
T17_A11	Squamous cell carcinoma	Grade I	Tongue
T17_A12	Squamous cell carcinoma	Grade I	Bucca
T17_A13	Squamous cell carcinoma	Grade I	Tongue
T17_A14	Squamous cell carcinoma	Grade I	Tongue
T17_A15	Squamous cell carcinoma	Grade I	Tongue
T17_A16	Squamous cell carcinoma	Grade I	Bucca
T17_A17	Squamous cell carcinoma	Grade I	Tongue
T17_A18	Squamous cell carcinoma	Grade I	Bucca
T17_B1	Squamous cell carcinoma	Grade I	Tongue
T17_B2	Squamous cell carcinoma	Grade I	Mouth floor
T17_B3	Squamous cell carcinoma	Grade I	Tongue
T17_B4	Squamous cell carcinoma	Grade I	Tongue
T17_B5	Squamous cell carcinoma	Grade II	Tongue
T17_B7	Squamous cell carcinoma	Grade II	Jaw
T17_B8	Squamous cell carcinoma	Grade II	Tongue
T17_B9	Squamous cell carcinoma	Grade II	Lip
T17_B10	Squamous cell carcinoma	Grade II	Mouth floor
T17_B11	Squamous cell carcinoma	Grade II	Oropharynx
T17_B12	Squamous cell carcinoma	Grade II	Tongue
T17_B14	Squamous cell carcinoma	Grade II	Tongue
T17_B15	Squamous cell carcinoma	Grade II	Bucca
T17_B16	Squamous cell carcinoma	Grade II	Tongue
T17_B17	Squamous cell carcinoma	Grade II	Palate
T17_B18	Squamous cell carcinoma	Grade II	Tongue
T17_C1	Squamous cell carcinoma	Grade II	Tongue
T17_C2	Squamous cell carcinoma	Grade II	Tongue
T17_C3	Squamous cell carcinoma	Grade II	Bucca
T17_C4	Squamous cell carcinoma	Grade II	Tongue
T17_C5	Squamous cell carcinoma	Grade II	Tongue
T17_C6	Squamous cell carcinoma	Grade II	Tongue
T17_C7	Squamous cell carcinoma	Grade II	Bucca
T17_C8	Squamous cell carcinoma	Grade II	Tongue
T17_C9	Squamous cell carcinoma	Grade II	Tongue
T17_C10	Squamous cell carcinoma	Grade II	Tongue
T17_C11	Squamous cell carcinoma	Grade II	Tongue
T17_C12	Squamous cell carcinoma	Grade II	Bucca
T17_C13	Squamous cell carcinoma	Grade II	Gingiva
T17_C14	Squamous cell carcinoma	Grade II	Gingiva
T17_C15	Squamous cell carcinoma	Grade II	Tongue
T17_C16	Squamous cell carcinoma	Grade II	Tongue
T17_C17	Squamous cell carcinoma	Grade II	Tongue
T17_D1	Squamous cell carcinoma	Grade II	Jaw
T17_D2	Squamous cell carcinoma	Grade II	Tongue
T17_D3	Squamous cell carcinoma	Grade II	Jaw
T17_D4	Squamous cell carcinoma	Grade II	Bucca
T17_D5	Squamous cell carcinoma	Grade II	Tongue
T17_D6	Squamous cell carcinoma	Grade II	Tongue
T17_D7	Squamous cell carcinoma	Grade II	Tongue
T17_D8	Squamous cell carcinoma	Grade II	Palate
T17_D9	Squamous cell carcinoma	Grade II	Mouth floor
T17_D10	Squamous cell carcinoma	Grade II	Tongue
T17_D11	Squamous cell carcinoma	Grade II	Tongue
T17_D12	Squamous cell carcinoma	Grade II	Tongue
T17_D13	Squamous cell carcinoma	Grade II	Tongue
T17_D15	Squamous cell carcinoma	Grade II	Jaw
T17_D16	Squamous cell carcinoma	Grade II	Tongue
T17_D17	Squamous cell carcinoma	Grade II	Maxillary
T17_D18	Squamous cell carcinoma	Grade II	Tongue
T17_E1	Squamous cell carcinoma	Grade II	Tongue
T17_E2	Squamous cell carcinoma	Grade II	Jaw
T17_E3	Squamous cell carcinoma	Grade II	Bucca
T17_E4	Squamous cell carcinoma	Grade II	Bucca
T17_E5	Squamous cell carcinoma	Grade II	Tongue
T17_E6	Squamous cell carcinoma	Grade II	Tongue
T17_E7	Squamous cell carcinoma	Grade II	Tongue
T17_E8	Squamous cell carcinoma	Grade III	Tongue
T17_E9	Squamous cell carcinoma	Grade III	Tongue
T17_E10	Squamous cell carcinoma	Grade III	Tongue
T17_E12	Squamous cell carcinoma	Grade III	Palate
T17_E13	Squamous cell carcinoma	Grade III	Tongue
T17_E14	Squamous cell carcinoma	Grade III	Tongue
T17_E15	Squamous cell carcinoma	Grade III	Maxillary
T17_E16	Squamous cell carcinoma	Grade III	Mouth floor
T17_E17	Squamous cell carcinoma	Grade III	Tongue
T17_E18	Squamous cell carcinoma	Grade III	Mouth floor
T17_F2	Squamous cell carcinoma	Grade III	Gingiva
T17_F3	Squamous cell carcinoma	Grade III	Bucca
T17_F4	Squamous cell carcinoma	Grade III	Tongue
T17_G14	Squamous cell carcinoma	Grade II	Tongue
T17_G15	Squamous cell carcinoma	Grade II	Unknown
T17_G16	Squamous cell carcinoma	Grade II	Bucca
T17_G17	Squamous cell carcinoma	Grade I	Bucca
T17_G18	Squamous cell carcinoma	Grade II	Gingiva
T17_H1	Squamous cell carcinoma	Grade III	Unknown
T17_H2	Squamous cell carcinoma	Grade I	Tongue
T17_H3	Squamous cell carcinoma	Grade I	Gingiva
T17_H4	Squamous cell carcinoma	Grade I	Bucca
T18_A1	Squamous cell carcinoma	Grade I	Bucca
T18_A2	Squamous cell carcinoma	Grade I	Bucca
T18_A3	Squamous cell carcinoma	Grade I	Tongue
T18_A4	Squamous cell carcinoma	Grade I	Gingiva
T18_A5	Squamous cell carcinoma	Grade I	Bucca
T18_A6	Squamous cell carcinoma	Grade I	Tongue
T18_A7	Squamous cell carcinoma	Grade I	Gingiva
T18_A8	Squamous cell carcinoma	Grade II	Mouth floor
T18_A9	Squamous cell carcinoma	Grade II	Gingiva
T18_A10	Squamous cell carcinoma	Grade II	Bucca
T18_A11	Squamous cell carcinoma	Grade II	Mouth floor
T18_A12	Squamous cell carcinoma	Grade II	Tongue
T18_A13	Squamous cell carcinoma	Grade II	Tongue
T18_A14	Squamous cell carcinoma	Grade II	Lip
T18_A15	Squamous cell carcinoma	Grade II	Tongue
T18_A16	Squamous cell carcinoma	Grade II	Gingiva
T18_A17	Squamous cell carcinoma	Grade II	Bucca
T18_A18	Squamous cell carcinoma	Grade II	Tongue
T18_B1	Squamous cell carcinoma	Grade II	Bucca
T18_B2	Squamous cell carcinoma	Grade II	Tongue
T18_B3	Squamous cell carcinoma	Grade II	Tongue
T18_B4	Squamous cell carcinoma	Grade II	Bucca
T18_B5	Squamous cell carcinoma	Grade II	Bucca
T18_B6	Squamous cell carcinoma	Grade II	Tongue
T18_B7	Squamous cell carcinoma	Grade II	Tongue
T18_B8	Squamous cell carcinoma	Grade II	Bucca
T18_B9	Squamous cell carcinoma	Grade II	Gingiva
T18_B10	Squamous cell carcinoma	Grade II	Tongue
T18_B11	Squamous cell carcinoma	Grade II	Tongue
T18_B12	Squamous cell carcinoma	Grade II	Gingiva
T18_B13	Squamous cell carcinoma	Grade II	Palate
T18_B14	Squamous cell carcinoma	Grade II	Gingiva
T18_B15	Squamous cell carcinoma	Grade II	Tongue
T18_B16	Squamous cell carcinoma	Grade II	Bucca
T18_B17	Squamous cell carcinoma	Grade II	Tongue
T18_B18	Squamous cell carcinoma	Grade II	Gingiva
T18_C1	Squamous cell carcinoma	Grade II	Tongue
T18_C2	Squamous cell carcinoma	Grade II	Tongue
T18_C3	Squamous cell carcinoma	Grade II	Tongue
T18_C4	Squamous cell carcinoma	Grade II	Maxillary
T18_C5	Squamous cell carcinoma	Grade II	Palate
T18_C6	Squamous cell carcinoma	Grade II	Tongue
T18_C7	Squamous cell carcinoma	Grade II	Tongue
T18_C8	Squamous cell carcinoma	Grade II	Tongue
T18_C9	Squamous cell carcinoma	Grade II	Tongue
T18_C10	Squamous cell carcinoma	Grade II	Tongue
T18_C11	Squamous cell carcinoma	Grade II	Palate
T18_C12	Squamous cell carcinoma	Grade II	Lip
T18_C13	Squamous cell carcinoma	Grade II	Tongue
T18_C14	Squamous cell carcinoma	Grade II	Bucca
T18_C15	Squamous cell carcinoma	Grade II	Bucca
T18_C16	Squamous cell carcinoma	Grade II	Bucca
T18_C17	Squamous cell carcinoma	Grade II	Gingiva
T18_C18	Squamous cell carcinoma	Grade II	Mouth floor
T18_D1	Squamous cell carcinoma	Grade II	Tongue
T18_D2	Squamous cell carcinoma	Grade II	Tongue
T18_D3	Squamous cell carcinoma	Grade II	Tongue
T18_D4	Squamous cell carcinoma	Grade III	Tongue
T18_D5	Squamous cell carcinoma	Grade III	Bucca
T18_D6	Squamous cell carcinoma	Grade III	Tongue
T18_D7	Squamous cell carcinoma	Grade III	Unknown
T18_D8	Squamous cell carcinoma	Grade III	Palate
T18_D9	Squamous cell carcinoma	Grade III	Gingiva
T18_D10	Squamous cell carcinoma	Grade III	Tongue
T18_D11	Squamous cell carcinoma	Grade III	Tongue
T18_D12	Squamous cell carcinoma	Grade III	Tongue
T18_D13	Squamous cell carcinoma	Grade III	Tongue
T18_D14	Squamous cell carcinoma	Grade III	Bucca
T18_D15	Squamous cell carcinoma	Grade III	Gingiva
T18_D16	Squamous cell carcinoma	Grade III	Oropharynx
T18_D17	Squamous cell carcinoma	Grade III	Mouth floor
T18_D18	Squamous cell carcinoma	Grade III	Tongue
T18_F1	Squamous cell carcinoma	Grade III	Gingiva
T18_F2	Squamous cell carcinoma	Grade I	Mouth floor
T18_F4	Squamous cell carcinoma	Grade II	Tongue
T18_F6	Squamous cell carcinoma	Grade II	Tongue
T18_F8	Squamous cell carcinoma	Grade II	Bucca
T18_F10	Squamous cell carcinoma	Grade II	Tongue
T18_F12	Squamous cell carcinoma	Grade II	Gingiva
T18_F14	Squamous cell carcinoma	Grade II	Tongue
T18_F16	Squamous cell carcinoma	Grade II	Tongue
T18_F18	Squamous cell carcinoma	Grade II	Tongue
T18_G2	Squamous cell carcinoma	Grade II	Jaw
T18_G4	Squamous cell carcinoma	Grade II	Tongue
T18_G6	Squamous cell carcinoma	Grade II	Bucca
T18_G8	Squamous cell carcinoma	Grade II	Oropharynx
T18_G10	Squamous cell carcinoma	Grade III	Lip
T18_G12	Squamous cell carcinoma	Grade III	Tongue
T18_G14	Squamous cell carcinoma	Grade III	Mouth floor
T18_G16	Squamous cell carcinoma	Grade III	Tongue
T18_I2	Squamous cell carcinoma	Grade I	Bucca
T18_I3	Squamous cell carcinoma	Grade II	Tongue
T18_I4	Squamous cell carcinoma	Grade II	Unknown
T18_I5	Squamous cell carcinoma	Grade II	Bucca
T18_I6	Squamous cell carcinoma	Grade I	Palate
T18_I7	Squamous cell carcinoma	Grade I	Gingiva
T18_I8	Squamous cell carcinoma	Grade II	Bucca
T18_I9	Squamous cell carcinoma	Grade II	Tongue
T18_I10	Squamous cell carcinoma	Grade I	Tongue
T18_I11	Squamous cell carcinoma	Grade II	Lip and Bucca
T18_I12	Squamous cell carcinoma	Grade II	Mouth floor
T18_I13	Squamous cell carcinoma	Grade II	Tongue
T18_I16	Squamous cell carcinoma	Grade II	Bucca
T18_I17	Squamous cell carcinoma	Grade II	Gingiva
T18_I18	Squamous cell carcinoma	Grade II	Bucca
T18_J1	Squamous cell carcinoma	Grade II	Oropharynx
T18_J2	Squamous cell carcinoma	Grade II	Bucca
T19_1	Squamous cell carcinoma	Grade I	Unknown
T19_2	Squamous cell carcinoma	Grade I	Bucca
T19_3	Squamous cell carcinoma	Grade I	Tongue
T19_4	Squamous cell carcinoma	Grade I	Bucca
T19_5	Squamous cell carcinoma	Grade I	Tongue
T19_6	Squamous cell carcinoma	Grade I	Gingiva
T19_7	Squamous cell carcinoma	Grade I	Gingiva
T19_8	Squamous cell carcinoma	Grade I	Bucca
T19_9	Squamous cell carcinoma	Grade I	Gingiva
T19_10	Squamous cell carcinoma	Grade I	Gingiva
T19_11	Squamous cell carcinoma	Grade I	Jaw
T19_12	Squamous cell carcinoma	Grade I	Tongue
T19_13	Squamous cell carcinoma	Grade I	Tongue
T19_14	Squamous cell carcinoma	Grade I	Tongue
T19_15	Squamous cell carcinoma	Grade II
T19_16	Squamous cell carcinoma	Grade II	Palate
T19_17	Squamous cell carcinoma	Grade II	Tongue
T19_18	Squamous cell carcinoma	Grade II	Tongue
T19_19	Squamous cell carcinoma	Grade II	Bucca
T19_20	Squamous cell carcinoma	Grade II	Unknown
T19_21	Squamous cell carcinoma	Grade II	Oropharynx
T19_22	Squamous cell carcinoma	Grade II	Tongue
T19_23	Squamous cell carcinoma	Grade II	Gingiva
T19_24	Squamous cell carcinoma	Grade II	Tongue
T19_25	Squamous cell carcinoma	Grade II	Gingiva
T19_26	Squamous cell carcinoma	Grade II	Tongue
T19_27	Squamous cell carcinoma	Grade II	Bucca
T19_28	Squamous cell carcinoma	Grade II	Unknown
T19_29	Squamous cell carcinoma	Grade II	Bucca
T19_30	Squamous cell carcinoma	Grade II	Mouth floor
T19_31	Squamous cell carcinoma	Grade II	Tongue
T19_32	Squamous cell carcinoma	Grade II	Tongue
T19_33	Squamous cell carcinoma	Grade II	Palate
T19_34	Squamous cell carcinoma	Grade II	Bucca
T19_35	Squamous cell carcinoma	Grade II	Mouth floor
T19_36	Squamous cell carcinoma	Grade II	Tongue
T19_37	Squamous cell carcinoma	Grade II	Gingiva
T19_38	Squamous cell carcinoma	Grade II	Mouth floor
T19_40	Squamous cell carcinoma	Grade II	Bucca
T19_41	Squamous cell carcinoma	Grade II	Tongue
T19_42	Squamous cell carcinoma	Grade II	Tongue
T19_43	Squamous cell carcinoma	Grade II	Gingiva
T19_44	Squamous cell carcinoma	Grade II	Tongue
T19_45	Squamous cell carcinoma	Grade II	Bucca
T19_46	Squamous cell carcinoma	Grade II	Mouth floor
T19_47	Squamous cell carcinoma	Grade II	Bucca
T19_48	Squamous cell carcinoma	Grade II	Bucca
T19_49	Squamous cell carcinoma	Grade II	Tongue
T19_50	Squamous cell carcinoma	Grade II	Tongue
T19_51	Squamous cell carcinoma	Grade II	Mouth floor
T19_52	Squamous cell carcinoma	Grade II	Bucca
T19_53	Squamous cell carcinoma	Grade II	Tongue
T19_54	Squamous cell carcinoma	Grade II	Tongue
T19_55	Squamous cell carcinoma	Grade II	Tongue
T19_56	Squamous cell carcinoma	Grade II	Tongue
T19_58	Squamous cell carcinoma	Grade II	Tongue
T19_59	Squamous cell carcinoma	Grade II	Bucca
T19_60	Squamous cell carcinoma	Grade II	Tongue
T19_61	Squamous cell carcinoma	Grade II	Bucca
T19_62	Squamous cell carcinoma	Grade II	Bucca
T19_63	Squamous cell carcinoma	Grade II	Tongue
T19_64	Squamous cell carcinoma	Grade II	Tongue
T19_65	Squamous cell carcinoma	Grade II	Tongue
T19_66	Squamous cell carcinoma	Grade II	Palate
T19_67	Squamous cell carcinoma	Grade II	Tongue
T19_68	Squamous cell carcinoma	Grade II	Tongue
T19_69	Squamous cell carcinoma	Grade II	Bucca
T19_70	Squamous cell carcinoma	Grade II	Bucca
T19_71	Squamous cell carcinoma	Grade II	Gingiva
T19_72	Squamous cell carcinoma	Grade II	Bucca
T19_73	Squamous cell carcinoma	Grade II	Bucca
T19_74	Squamous cell carcinoma	Grade II	Tongue
T19_75	Squamous cell carcinoma	Grade II	Tongue
T19_76	Squamous cell carcinoma	Grade II	Tongue
T19_77	Squamous cell carcinoma	Grade II	Tongue
T19_78	Squamous cell carcinoma	Grade II	Gingiva
T19_79	Squamous cell carcinoma	Grade II	Tongue
T19_80	Squamous cell carcinoma	Grade II	Tongue
T19_81	Squamous cell carcinoma	Grade II	Tongue
T19_82	Squamous cell carcinoma	Grade II	Tongue
T19_83	Squamous cell carcinoma	Grade II	Tongue
T19_84	Squamous cell carcinoma	Grade II	Tongue
T19_85	Squamous cell carcinoma	Grade II	Tongue
T19_86	Squamous cell carcinoma	Grade II	Tongue
T19_87	Squamous cell carcinoma	Grade II	Tongue
T19_88	Squamous cell carcinoma	Grade II	Palate
T19_89	Squamous cell carcinoma	Grade II	Tongue
T19_90	Squamous cell carcinoma	Grade II	Tongue
T19_91	Squamous cell carcinoma	Grade II	Bucca
T19_92	Squamous cell carcinoma	Grade II	Tongue
T19_93	Squamous cell carcinoma	Grade II	Tongue
T19_94	Squamous cell carcinoma	Grade II	Bucca
T19_95	Squamous cell carcinoma	Grade II	Tongue
T19_96	Squamous cell carcinoma	Grade II	Oropharynx
T19_97	Squamous cell carcinoma	Grade II	Gingiva
T19_98	Squamous cell carcinoma	Grade II	Tongue
T19_99	Squamous cell carcinoma	Grade II	Bucca
T19_100	Squamous cell carcinoma	Grade II	Tongue
T19_101	Squamous cell carcinoma	Grade II	Tongue
T19_102	Squamous cell carcinoma	Grade II	Tongue
T19_103	Squamous cell carcinoma	Grade II	Tongue
T19_104	Squamous cell carcinoma	Grade II	Lip
T19_105	Squamous cell carcinoma	Grade II	Oropharynx
T19_106	Squamous cell carcinoma	Grade II	Tongue
T19_107	Squamous cell carcinoma	Grade II	Tongue
T19_108	Squamous cell carcinoma	Grade II	Tongue
T19_109	Squamous cell carcinoma	Grade II	Bucca and gingiva
T19_110	Squamous cell carcinoma	Grade II	Gingiva
T19_111	Squamous cell carcinoma	Grade II	Tongue
T19_112	Squamous cell carcinoma	Grade II	Gingiva
T19_113	Squamous cell carcinoma	Grade II	Maxillary
T19_114	Squamous cell carcinoma	Grade II	Tongue
T19_115	Squamous cell carcinoma	Grade II	Tongue
T19_116	Squamous cell carcinoma	Grade II	Tongue
T19_117	Squamous cell carcinoma	Grade II	Tongue
T19_118	Squamous cell carcinoma	Grade II	Jaw
T19_119	Squamous cell carcinoma	Grade III	Oropharynx
T19_120	Squamous cell carcinoma	Grade III	Gingiva
T19_121	Squamous cell carcinoma	Grade III	Gingiva
T19_122	Squamous cell carcinoma	Grade III	Tongue
T19_123	Squamous cell carcinoma	Grade III	Bucca
T19_124	Squamous cell carcinoma	Grade III	Tongue
T19_125	Squamous cell carcinoma	Grade III	Tongue
T19_126	Squamous cell carcinoma	Grade III	Tongue
T19_127	Squamous cell carcinoma	Grade III	Maxillary
T19_128	Squamous cell carcinoma	Grade III	Tongue
T19_129	Squamous cell carcinoma	Grade III	Tongue
T19_130	Squamous cell carcinoma	Grade III	Tongue
T19_131	Squamous cell carcinoma	Grade III	Tongue
T19_132	Squamous cell carcinoma	Grade III	Tongue
T19_133	Squamous cell carcinoma	Grade III	Tongue
T19_134	Squamous cell carcinoma	Grade III	Tongue
