# Supplementary material for: Mature tertiary lymphoid structures evoke intra-tumoral T and B cell responses via progenitor exhausted CD4+ T cells in head and neck cancer
Source: Nat Commun. 2025 May 7;16:4228. doi: 10.1038/s41467-025-59341-w (PMC12059173; doi:10.1038/s41467-025-59341-w)
Supplement: Supplementary file 5 — Supplementary Data 3 [file 41467_2025_59341_MOESM5_ESM.xlsx]

## Sheet: Total_cell_type_marker_top_50
B_cells_gene	Plasma_cells_name	Cancer_cells_name	Lymphatic_endothelial_cells_name	Endothelial_cells_name	Fibroblasts_name	Pericytes_name	Mast_cells_name	Myeloid_mreg_DC_name	Myeloid_Mono_Macro_name	Myeloid_cDC_name	Myeloid_pDC_name	Neutrophils_name	T_CD4_T_name	T_CD4_Treg_name	T_CD8_T_name	T_Cycling_T_name	NK_NKT_name
MS4A1	MZB1	KRT6A	IGFBP7	IGFBP7	COL1A2	IGFBP7	TPSB2	LAMP3	FTL	HLA-DPB1	GZMB	G0S2	RPS27	IL32	CCL5	HMGB2	CCL5
CD74	SSR4	GSTP1	TFPI	A2M	COL3A1	CALD1	TPSAB1	TXN	CTSB	CD74	PLAC8	CXCL8	RPL13	TRAC	GZMA	TUBA1B	GNLY
RPS27	IGHG1	KRT14	CLDN5	PLVAP	COL1A1	SPARCL1	CPA3	FSCN1	PSAP	HLA-DRA	PLD4	NAMPT	RPL13A	BATF	NKG7	STMN1	NKG7
RPL21	XBP1	KRT17	MMRN1	ENG	LUM	MYL9	CLU	TMSB10	LYZ	HLA-DPA1	IRF7	SAT1	MALAT1	TNFRSF4	CD3D	HMGB1	KLRD1
RPL23A	IGHG4	HSPB1	GNG11	SPARCL1	DCN	SPARC	TPSD1	CCR7	TYROBP	CST3	GPR183	FTH1	RPS29	S100A4	GZMB	HIST1H4C	GZMB
HLA-DRA	DERL3	S100A2	CCL21	PECAM1	COL6A2	IFITM3	LTC4S	CD74	FCER1G	HLA-DRB1	NAPSB	SRGN	RPL21	TNFRSF18	CD8A	MKI67	CTSW
RPL34	IGKC	KRT5	TM4SF1	GNG11	SPARC	ADIRF	HPGDS	BIRC3	HLA-DRA	HLA-DQB1	IRF8	IFITM2	RPLP1	B2M	TRBC2	NUSAP1	CD7
RPS18	IGHG3	IFI27	APP	IFI27	COL6A1	A2M	GATA2	CCL22	TGFBI	HLA-DQA1	CD74	BCL2A1	RPL31	IL2RA	CD2	TUBB	XCL2
RPL11	JCHAIN	SFN	HSPB1	CRIP2	C1R	SOD3	KIT	ACTB	CTSS	AIF1	JCHAIN	S100A9	RPL18A	CD27	CST7	H2AFZ	GZMA
CD52	IGHG2	S100A11	ANGPT2	SPARC	COL6A3	C1R	VWA5A	CSF2RA	GRN	LST1	SERPINF1	CSF3R	RPL34	CD7	CD3E	TOP2A	PRF1
RPL18A	FKBP2	PERP	RAMP2	RAMP2	LGALS1	MGP	MS4A2	SYNGR2	CD14	HLA-DMA	CLIC3	MT-RNR2	IL7R	FOXP3	GZMK	PFN1	BTG1
RPL13A	CD79A	FXYD3	IFITM3	COL4A1	C1S	SERPING1	HDC	BASP1	HLA-DRB1	CPVL	PPP1R14B	S100A8	RPS18	CTLA4	CD52	HMGN2	XCL1
BANK1	FKBP11	TACSTD2	HYAL2	CLEC14A	AEBP1	MFGE8	SLC18A2	IDO1	CST3	HLA-DMB	LILRA4	ALOX5AP	RPL32	TIGIT	CCL4	H2AFV	CST7
HLA-DPB1	IGLC2	DSP	MTUS1	VWF	CALD1	TAGLN	RHEX	WFDC21P	AIF1	ACTB	HERPUD1	FPR1	RPL23A	CD2	TMSB4X	CENPF	CD69
RPL31	PRDX4	CALML3	ARHGAP29	AQP1	CTSK	BGN	IL1RL1	LSP1	CTSD	SPI1	SEC61B	NEAT1	BTG1	TRBC2	CD8B	PTTG1	TRDC
RPLP2	IGHA1	S100A6	CRIP2	HSPG2	MMP2	DSTN	NSMCE1	GPX4	CTSZ	TMSB10	ITM2C	SOD2	RPLP2	CARD16	BTG1	SMC4	ID2
CD79A	SEC11C	FABP5	PECAM1	HYAL2	COL5A2	NDUFA4L2	PTGS1	PPA1	NPC2	GSN	TSPAN13	PLEK	RPL11	CD3D	SH3BGRL3	PTMA	HCST
RPL5	RRBP1	KRT16	PPFIBP1	COL15A1	BGN	COL18A1	CD9	HLA-DPB1	FCGR2A	S100B	TCF4	IER3	RPS2	LINC01943	CD3G	HNRNPA2B1	DUSP2
RPS29	FCRL5	TXN	CNN3	TM4SF1	IGFBP7	TPM1	CTSG	HLA-DRA	CTSL	NAPSB	IL3RA	TREM1	RPS6	LTB	GZMH	TMPO	IFITM2
RPS3A	IGHGP	S100A10	ANXA2	IFITM3	NNMT	COL3A1	CAPG	DUSP5	FTH1	HCK	LILRB4	TYROBP	RPS14	ICOS	CD7	UBE2C	TSC22D3
RPS2	IGLC3	S100A16	FKBP1A	RNASE1	SERPING1	RGS5	VIM	GSTP1	CD74	LYZ	TXN	SERPINA1	RPS19	IL2RG	TRAC	TPX2	MT-CO1
RPL32	HSP90B1	CSTB	PDPN	COL4A2	IFITM3	COL1A2	CD63	GSN	SAT1	ALDH2	ALOX5AP	LITAF	TRBC2	SPOCK2	RPS29	NUCKS1	CCL4
RPL27A	HERPUD1	CD9	NNMT	APP	FSTL1	COL4A1	LAPTM4A	CDKN1A	TMEM176B	YWHAH	CXCR3	NFKBIA	ETS1	DUSP4	ETS1	ACTB	ZFP36L2
RPS14	ANKRD36BP2	CSTA	CAVIN2	ESAM	SELENOM	TPM2	ALOX5	RASSF4	MAFB	C1orf162	HSP90B1	CEBPB	RPL36	SOD1	HCST	KIF2C	KLRC1
CD79B	POU2AF1	S100A14	SOX18	FKBP1A	FN1	COL6A2	MAOB	DAPP1	CCL3	FGL2	DUSP5	HLA-B	RPS3A	TBC1D4	CXCR4	PCLAF	APOBEC3G
RPL13	SLAMF7	DSG3	S100A16	ADGRL4	SFRP2	ACTA2	FOSB	MARCKS	MS4A7	PPA1	LDLRAD4	DUSP1	RPL27A	RPS26	APOBEC3G	ANP32B	AREG
RPL15	ST6GAL1	PPIA	TCF4	PRCP	THY1	IGFBP4	ANXA1	ID2	C1QB	PEA15	RGS2	FTL	EEF1A1	GBP5	LINC01871	ANP32E	MT-CO3
MT-ND4	IGLV3-1	KRT6B	ECSCR	SOX18	IGFBP4	PPP1R14A	RGS2	CD83	HLA-DPA1	COTL1	SPCS1	FCGR3B	CD3D	LAIR2	PRF1	GAPDH	PTPRC
RPS19	FAM46C	GAPDH	CD59	EPAS1	CTHRC1	LGALS1	ALOX5AP	NUB1	GPX1	HLA-DQA2	GPX1	PLAUR	CD2	PMAIP1	LAG3	CKS1B	RPS27
HLA-DRB1	PIM2	SPRR1B	TIMP3	RAMP3	PCOLCE	TIMP1	ACSL4	ALDH2	PLAUR	GRN	UGCG	SLC25A37	RPS15	TNFRSF1B	B2M	ASPM	MT-CYB
RPS5	ITM2C	ANXA2	BEX3	ECSCR	COL5A1	COL4A2	CTNNBL1	CD86	GLUL	CTSH	SRP14	MALAT1	RPL3	BTG1	GNLY	CALM3	CD52
RPL39	SEL1L	S100A8	PTMS	TCF4	MXRA8	CRIP2	HPGD	HLA-DQA1	C1QA	SYNGR2	HLA-DRA	IFITM3	RPS27A	ARHGDIB	RPS27	EZH2	CXCR4
RPLP1	IGHA2	S100A9	MDK	CD93	SERPINH1	MAP1B	AREG	HLA-DRB1	C1QC	HLA-DRB5	RNASET2	AQP9	RPS3	PIM2	CD96	CEP55	CD247
RPS6	SSR3	SPINT2	ARL4A	IGFBP4	PRRX1	CNN3	GLUL	MARCKSL1	CD163	GPX1	RNASE6	CLEC4E	RPL30	TRBC1	IL32	DEK	GZMH
HLA-DQB1	SDC1	JUP	TFF3	CD34	VCAN	SELENOM	BHLHE40	GRSF1	MS4A6A	PAK1	SCT	IVNS1ABP	CCR7	DNPH1	PTPRC	HIST1H1B	ADGRE5
MT-CO3	LMAN1	TUBA1C	VIM	ITGA6	CNN3	FILIP1L	AL157895.1	TBC1D4	S100A11	MNDA	SMPD3	MXD1	RPS12	LCK	CLEC2B	RAN	MT-ND4
MT-CO2	ERLEC1	DSTN	CALD1	SLCO2A1	FBLN2	COL1A1	TIMP1	PFN1	CREG1	TMSB4X	CCDC50	FOS	RPL14	GAPDH	RPLP1	BIRC5	CD96
RPL37	SELENOS	CXCL14	TIMP1	CD59	COL12A1	EPS8	FCER1G	GRINA	FCGR3A	RGS10	C12orf75	S100A11	RPL37	CD3E	TRBC1	UBE2S	TMSB4X
RPL18	JSRP1	PRDX1	EFEMP1	VWA1	MMP14	COL14A1	SIGLEC17P	HLA-DPA1	FCGRT	TYROBP	AREG	IL1R2	PABPC1	MALAT1	IFNG	CDKN3	UBB
RPS7	SDF2L1	DSC3	CD99	PRSS23	TPM2	C11orf96	P2RX1	NFKB1	SERPINA1	TUBA1B	DERL3	IL1RN	TSC22D3	SH2D2A	CD69	HIST1H1C	ZNF683
RPS23	TXNDC11	MIR205HG	MYCT1	ID3	TIMP2	CPE	SAMSN1	LAD1	CAPG	MS4A6A	CTSB	LCP2	RPL9	CXCR6	EVL	HIST1H1E	HOPX
RPS13	HDLBP	SDC1	MYL12B	CALCRL	RARRES2	AEBP1	RGS1	CFLAR	ASAH1	LGALS2	MZB1	IGSF6	RPL18	ACTB	ID2	KIF22	PTMA
CD37	ELL2	PKP1	SPTBN1	PDLIM1	CD63	LHFPL6	LMNA	EBI3	CSF1R	IGSF6	NPC2	RNF149	RPL5	PBXIP1	TSC22D3	HIST1H1D	MT-CO2
RPL30	FER1L4	ACTG1	LAMA4	CNN3	MYL9	CAV1	RAC2	GNG5	ACP5	H2AFY	MPEG1	SMIM25	ZFP36L2	ARID5B	RPL13A	SMC2	ETS1
RPL36	AC012236.1	RPL35	CD9	EMP1	ISLR	CST3	CD44	TMSB4X	APOE	CD86	EIF4A3	IL1B	SPOCK2	MAGEH1	RARRES3	BUB3	LINC01871
RPL14	PLPP5	KLF5	EGFL7	NPDC1	FBN1	NNMT	PLIN2	CLIC2	CTSH	C15orf48	PLP2	PHACTR1	SYNE2	PFN1	LCK	MZT2B	DDX5
MT-CYB	NUCB2	RPL7A	LAYN	MTUS1	RCN3	MYLK	CD69	BCL2A1	PLD3	GDI2	HLA-DQA1	MNDA	RPS25	UCP2	TUBA4A	CD2	MT-ND5
HLA-DPA1	SPCS3	MT1E	AKAP12	MGP	LAPTM4A	CAVIN3	NR4A1	TYROBP	SPI1	PPT1	MS4A6A	HLA-C	SARAF	SIRPG	ISG20	TYMS	EVL
RPL29	SEL1L3	RPL8	TIE1	VIM	POSTN	PCOLCE	SRGN	CST7	CTSC	SPINT2	HLA-DRB1	ITGAX	RPL15	BIRC3	RGS1	RANBP1	TUBA4A
IGKC	SYVN1	GPX2	PRCP	RAB13	SPON2	LGALS3BP	RGS13	HLA-DQB1	ANXA5	PFN1	CST3	ACSL1	RPL28	GBP2	CXCR6	SNRPG	RPLP1

## Sheet: T_NK_marker_top_50
CD4_T_ISG_name	CD4_T_pro_exh_name	CD4_T_naive_centr_mem_name	CD4_T_term_exh_name	CD4_T_effector_mem_name	CD4.T.effector_name	CD4_Treg_1_name	CD4_Treg_2_name	CD4_Treg_3_name	CD4_Treg_ISG_name	CD4_Treg_exh_2_name	CD4_Treg_exh_1_name	CD4_Treg_naive_name	CD8_T_ISG_name	CD8_T_cytotoxic_name	CD8_T_effector_mem_name	CD8_T_exh_name	CD8_T_naive_centr_mem_name	Cycling_CD4_T_name	Cycling_CD8_T_name	Cycling_NK_name	ILC_name	NKT_1_name	NKT_2_name	NK_cytotoxic_name	NK_reg_CRTAM_name	NK_reg_KRT86_name	dg_T_name
ISG15	CXCL13	RPS27	CXCL13	FOS	RPS27	CARD16	IL32	TNFRSF4	ISG15	TNFRSF18	TNFRSF4	RPS27	ISG15	CCL5	GZMK	GZMB	FOSB	TUBA1B	TUBA1B	TUBA1B	AREG	XCL1	NKG7	NKG7	XCL1	GNLY	GNLY
MX1	FKBP5	RPL21	RBPJ	FOSB	RPL21	IL32	S100A4	SAT1	MX1	TNFRSF4	TNFRSF18	RPL11	IFI6	NKG7	CCL5	CCL5	DNAJB1	MKI67	HIST1H4C	STMN1	TYROBP	XCL2	CCL5	KLRD1	XCL2	TYROBP	KLRD1
IFI6	SRGN	RPL13	RGS1	DNAJB1	RPL13	TIGIT	B2M	BATF	IFI6	S100A4	IL2RA	RPL21	XAF1	GZMA	CST7	CXCL13	CCL5	TUBB	HMGB1	NUSAP1	FOS	CCL5	GZMH	GNLY	AREG	KLRC1	NKG7
XAF1	NMB	CCR7	FKBP5	JUNB	RPL34	MAGEH1	IL2RA	TNFRSF18	ISG20	BATF	PKM	RPL34	IFIT3	GZMB	GZMA	GZMA	DUSP2	STMN1	HMGB2	TUBB	FOSB	NKG7	GNLY	FCGR3A	TYROBP	GZMA	CCL5
IFIT3	NR3C1	RPL34	ALOX5AP	RPS27	RPS18	FOXP3	LTB	PMAIP1	LY6E	IL2RA	TNFRSF9	RPS3A	MX1	GZMH	RPS29	ALOX5AP	GZMK	HMGB2	STMN1	MKI67	NFKBIA	CCL4	CCL4	TYROBP	GNLY	GZMB	KIR2DS4
IFIT1	ICA1	RPS3A	KLRB1	CD69	RPL23A	BATF	BATF	LTB	IFIT3	IL32	BATF	RPL32	IFIT1	CD8A	CD8A	LINC01871	CD69	HIST1H4C	NUSAP1	HIST1H4C	NR4A1	KLRD1	MT-CO1	GZMB	KLRD1	FCER1G	KIR2DL3
IFI44L	ITM2A	RPS18	PDCD1	JUN	RPL31	SAT1	FOXP3	IL2RA	STAT1	FOXP3	GAPDH	MALAT1	LY6E	CD52	RPL13A	GNLY	H3F3B	NUSAP1	MKI67	HMGB2	IER2	GNLY	GZMB	PRF1	CTSW	CD7	CTSW
RPS27	IL6ST	RPL31	B2M	DUSP1	RPL13A	CD27	TNFRSF4	IL32	IFIT1	IL1R2	SYNGR2	FCMR	ISG20	CD8B	NKG7	SH3BGRL3	CXCR4	HMGB1	TUBB	TOP2A	ZFP36	CTSW	KLRD1	CTSW	FCER1G	KIR2DL4	KIR3DL2
RPL30	LINC00892	RPL23A	SRGN	EIF1	RPL32	IL2RA	LINC01943	NR4A1	XAF1	CD27	IL1R2	SELL	MT2A	CCL4	CCL4	CD3D	RGCC	TOP2A	TOP2A	CENPF	GNLY	CRTAM	FGFBP2	CST7	KLRC1	CCL5	IFITM2
RPL13	NAP1L4	PABPC1	PRDM1	HSPA8	RPL18A	TBC1D4	ACTB	NFKBIA	SAMD9L	CARD16	CTLA4	EEF1A1	SAMD9L	GZMK	CXCR4	NKG7	CCL4	CENPF	UBE2C	HMGB1	CD69	ID2	PRF1	CCL4	FOS	AREG	GZMB
RPS12	RPS18	RPL32	GADD45G	EGR1	RPL11	LINC01943	TNFRSF18	IER2	SAT1	LINC01943	S100A4	RPL13	CCL5	SH3BGRL3	RPLP2	RGS1	MYADM	H2AFZ	H2AFZ	TYROBP	DUSP1	CD52	CTSW	KLRF1	IFITM2	TRDC	CST7
RPLP2	RPL31	RPL13A	PHLDA1	RPL21	RPS3A	LTB	TRAC	S100A4	HERC5	LAIR2	ENO1	AC133644.2	IFI44L	TMSB4X	CMC1	CCL3	ANXA1	HMGN2	HMGN2	KLRC1	DUSP2	CD8A	CST7	FGFBP2	DUSP2	KRT86	ZNF683
RPL31	RBPJ	RPL11	PLIN2	PPP1R15A	RPS29	GBP5	CD27	CTLA4	EPSTI1	SYNGR2	ACTB	RPL18A	OASL	CST7	CD8B	PRF1	HSPA8	ACTB	CENPF	TRDC	KLRD1	IFITM2	MT-CO2	CCL5	NFKBIA	KRT81	KLRC2
RPL27A	KLRB1	EEF1A1	CHRM3-AS2	NFKBIA	RPLP2	PMAIP1	CARD16	EGR1	OAS1	B2M	TNFRSF1B	RPL37	TRIM22	HCST	TRAT1	CCL4	EIF1	PFN1	GZMB	SMC4	CTSW	HCST	MT-ND4	SPON2	CD69	KLRD1	CD7
LY6E	SMARCA2	RPL18A	MYO7A	ZFP36	RPL27A	B2M	SAT1	JUN	IFI44L	CTSC	PTP4A3	RPL30	RSAD2	CD3D	CCL4L2	CXCR6	HSP90AA1	SMC4	SMC4	UBE2C	TSC22D3	ZNF683	MT-CYB	GZMH	NKG7	CAPG	KIR2DL4
RPL13A	ACTB	RPS2	CTLA4	H3F3B	RPS14	RTKN2	TMSB10	FOXP3	RNF213	CTLA4	CCL22	RPS18	LAG3	PRF1	CD74	JAML	FOS	UBE2C	H2AFV	H2AFZ	FCER1G	ZFP36L2	MT-CO3	S1PR5	DUSP1	PRF1	KIR2DL1
RPL11	RPS2	RPS14	SMARCA2	HSP90AA1	RPS2	S100A4	PFN1	FOS	MX2	TNFRSF1B	DNPH1	RPL31	MX2	CD74	RPL27A	PHLDA1	DNAJA1	PTTG1	KIF2C	GNLY	PPP1R15A	GZMB	ANXA1	EFHD2	TRDC	KLRC2	HCST
EEF1A1	CHN1	RPS6	MAF	RPL34	RPLP1	AC133644.2	CTSC	LINC01943	SPATS2L	DNPH1	PFN1	RPL3	STAT1	HLA-DRB1	CRTAM	ID2	YPEL5	TPX2	PFN1	FCER1G	ID2	DUSP2	MT-ATP6	MT-CO1	KLRF1	CEBPD	GZMH
RPL37	RNF19A	RPL3	CD3D	NR4A1	EEF1A1	CTLA4	MYL6	HSPA8	B2M	SAT1	EMP3	RPL23A	RNF213	ANXA1	CLDND1	IFNG	MCL1	KIF2C	CXCL13	HIST1H1C	MAFF	CCL4L2	S1PR5	IFITM2	IER2	CTSW	TRGC2
ISG20	NBN	RPLP2	ID2	RPL31	RPS6	ARID5B	CTLA4	JUNB	TRIM22	ICOS	FOXP3	JUNB	IFIT2	LAG3	DKK3	CD8A	EGR1	H2AFV	CKS1B	CKS1B	EGR1	CD69	FLNA	GZMA	IFITM3	TMIGD2	CD52
RPS29	PLIN2	RPL27A	S100A11	TSC22D3	RPL5	ICA1	GBP5	CARD16	FOXP3	GADD45A	GADD45A	RPL9	GZMB	KLRD1	GIMAP4	LAG3	ZFP36	TMPO	TMPO	KIF2C	MT-CO3	CD8B	MT-ND5	MT-CO2	CEBPD	MT-CO1	PIK3R1
RPL32	TNFAIP8	RPLP1	NAP1L4	DNAJA1	RPL37	GLRX	DNPH1	DUSP1	IFI16	GAPDH	IL32	RPL13A	NKG7	LINC01871	RPL13	ITGAE	TNFSF9	CEP55	TPX2	TPX2	BHLHE40	ZFP36	EFHD2	MT-ND4	BHLHE40	CD247	TUBA4A
RPL21	RPS27	RPS27A	TNFRSF18	RPL13	RPS27A	TNFRSF4	UCP2	HSPA1A	OASL	TBC1D4	LTB	RPL29	HERC5	GNLY	MALAT1	PDCD1	UBB	ENO1	NUCKS1	AREG	HSP90AB1	MT-ND2	ADGRE5	IER2	MT-CO3	ADGRG3	PRF1
RPL34	RPL5	RPL37	CD2	IER2	RPL30	UGP2	TIGIT	PHLDA1	IL32	TIGIT	CCR8	RPS2	IFI44	APOBEC3G	HLA-C	CLEC2B	DUSP1	ANP32B	HIST1H1B	H2AFV	TNFAIP3	RPLP2	TGFB1	ADGRG1	NR4A1	ZNF683	ADGRE5
RPS3A	RPL34	RPL30	SH3BGRL3	RPL23A	RPL3	ICOS	CORO1B	DNAJB1	CARD16	GLRX	SOD1	RPS6	GZMK	ZNF683	MT-ND1	LINC02195	TUBA4A	HNRNPA2B1	ASPM	KIR2DL4	GADD45B	CXCR4	GZMA	CCL3	ZFP36	SH2D1B	ZFP36L2
TRIM22	RPL18A	RPS13	NR3C1	RPS18	RPL36	PBXIP1	TBC1D4	PPP1R15A	SAMD9	PKM	LAIR2	RPL27A	GZMA	LINC02446	ITM2C	KLRC1	HSP90AB1	GAPDH	PTTG1	GZMA	JUN	FOS	HCST	PLAC8	GZMB	CSF1	TYROBP
MX2	ALOX5AP	RPL9	CHN1	ANXA1	RPS3	MALAT1	TNFRSF1B	ICOS	TMSB10	TRAC	TXN	RPS3	HLA-C	RPS29	TUBA4A	CD2	KLF6	PCLAF	HIST1H1C	HIST1H1B	XCL1	GLUL	FCGR3A	CYBA	CD7	MT-CO3	ANXA1
RPL23A	SESN1	RPL5	SAMSN1	EEF1A1	RPS13	UCP2	IL2RG	UBC	GBP5	LTB	ICOS	RPL5	IFITM2	CD99	PIK3R1	CD3G	CCL4L2	PKM	DEK	HMGN2	CEBPD	LINC02446	EMP3	ITGB2	MAFF	GSTP1	TRDC
RPLP1	PDCD1	RPS29	TPI1	RPL13A	RPL14	PIM2	RPS26	GADD45A	COX5A	TNFRSF9	NINJ1	RTKN2	IFI16	HLA-C	HLA-E	RBPJ	IER2	ASPM	ACTB	NUCKS1	UBB	HOPX	SPON2	CLIC3	KIR2DL4	GZMK	DUSP2
RPS27A	YWHAQ	RPL14	HSPA1A	JUND	RPS19	TRAC	UGP2	ARID5B	RSAD2	CD7	SH2D2A	RPS27A	PLSCR1	RARRES3	DUSP2	SAMSN1	NR4A1	NUCKS1	HNRNPA2B1	ASPM	KLRB1	MT-ND1	TUBA4A	HCST	SH2D1B	ITGA1	XCL2
STAT1	RPL7	RPL7	DUSP4	IL7R	RPL9	TNFRSF18	PIM2	HSP90AA1	NT5C3A	IL2RG	MYL6	FTH1	RARRES3	LGALS1	RPL28	CD52	PPP1R15A	BIRC5	PTMA	HIST1H1E	KLRC1	TRGC2	CD99	ADGRE5	ID2	ITGAE	XCL1
RPS18	MT2A	RPS12	IFNG	KLF6	RPL10	CTSC	ARHGDIB	HSP90AB1	IL2RA	CXCR6	CD7	RPS14	OAS3	ALOX5AP	GIMAP7	GZMH	SRSF2	ANP32E	HIST1H1E	CAPG	MT-RNR2	CST7	ITGB2	PLEK	GSTP1	LDLRAD4	IFITM3
RPL18A	ISCU	FTH1	ACTB	FTH1	RPS15	RGS1	TRBC2	CD27	UBE2L6	CCR8	CUL9	RPS29	CCL4	HLA-DPB1	PPP1R14B	CD8B	UBE2S	DEK	GZMA	TMPO	ICAM1	IFITM3	HLA-C	TRDC	TSC22D3	CD63	HOPX
TPT1	H2AFZ	RPL29	BHLHE40	RPLP1	RPL19	GBP2	GAPDH	TNFRSF1B	IRF7	MAGEH1	PARK7	RPL14	UBE2L6	CLEC2B	RARRES3	RGS2	JUND	CKS1B	MT2A	CDK1	HSP90AA1	LINC01871	S100A10	MT-CO3	HOPX	TXK	GLUL
CCR7	TNFRSF4	RPL10	LY6E	HSP90AB1	RPL29	HPGD	GLRX	DUSP2	SP110	ACP5	BIRC3	IL32	IFITM1	LCP1	COTL1	HAVCR2	TNFAIP3	HIST1H1B	KIF22	KIF22	H3F3B	ANXA1	CD52	HOPX	GADD45B	CD81	ZFP36
RPL19	RPL11	RPS25	UCP2	RPL18A	RPS12	CACYBP	PBXIP1	BIRC3	IFI44	ACTB	IL2RG	RPL10	IRF7	RPLP2	APOBEC3G	CD63	NR4A2	HIST1H1C	HIST1H1D	HIST1H1D	XCL2	RPS29	MT-ND4L	TGFB1	TXK	SLC16A3	LINC02446
PABPC1	SMAP2	RPL18	CCL20	RPS14	RPL18	DUSP16	CYTOR	PRDM1	BST2	MYL6	RPS26	RPL19	CD8A	IFITM2	SH2D1A	CD7	JUN	PPIA	BIRC5	GZMB	MCL1	TUBA4A	MTATP6P1	CD247	FOSB	CLEC2B	AREG
RPL10	TNFSF8	IL7R	LINC01871	RPLP2	RPS25	SPOCK2	ICOS	FOSB	EIF2AK2	GBP2	TRAC	RPL36	SP110	CXCR4	GZMM	MYO7A	JUNB	EZH2	CCL3	NCAPG	GRASP	SCML4	BHLHE40	BHLHE40	TGFB1	PCID2	ID2
RPS16	RPL15	RPS3	LAPTM5	RPL32	RPS23	DUSP4	SPOCK2	PIM2	LGALS9	PIM2	BCL2L1	TPT1	DRAP1	GIMAP4	MT-ND2	PTMS	NKG7	CDKN3	EZH2	PCLAF	TRDC	AREG	MT-ND2	FLNA	BTG1	TNFRSF18	HLA-C
RPL28	TMSB4X	RPS23	JUN	RPL3	RPL7	LAIR2	LAIR2	TRAC	BATF	UCP2	LINC01943	RPL18	PSMB9	GLUL	MT-ND3	SPRY1	LMNA	CALM3	PCLAF	HIST1H2AJ	MYADM	DUSP1	HLA-E	MT-ATP6	SRGN	LSP1	CD63
RPL37A	RPL29	RPL36	MT2A	ZFP36L2	RPL39	FCMR	ATP5F1E	CTSC	MT2A	DUSP4	PSMA7	ARID5B	C19orf66	PTMS	EOMES	CSF1	CST7	TK1	CCL4	TMIGD2	TGFB1	CD99	ADGRG1	HLA-E	CMC1	CTSD	PARP8
IFITM1	BATF	RPL19	HSPB1	TNFAIP3	RPL37A	BIRC3	PKM	GADD45B	DDX60L	GBP5	CFLAR	RPL7	TMSB4X	RPL13A	HLA-B	HCST	NR4A3	SMC2	CDKN3	KPNA2	JUNB	GZMK	C1orf21	XBP1	ZNF683	ID2	IER2
RPS2	UCP2	RPS7	SNX9	CXCR4	RPL15	ZFAND5	YWHAB	KLF6	S100A4	BEX3	TYMP	LTB	SAMD9	CCL4L2	TNFSF9	HLA-DRB1	SRSF7	KIF22	SMC2	CD7	JUND	APOBEC3G	BIN2	EMP3	ZFP36L2	LINC01871	LYAR
SAMD9L	FYB1	RPS5	TMSB10	RPS3A	RPS28	DNPH1	GBP2	DNPH1	GBP1	ENO1	TNIP1	PABPC1	EIF2AK2	S100A6	CCL3L1	SIRPG	ADGRE5	DUT	ANP32E	KIF11	ATF3	PIK3R1	TMSB10	BIN2	MT-CO1	NKG7	MT-CO3
RPS25	EEF1A1	KLF2	RGS2	GADD45B	RPS7	PHLDA1	MALAT1	MALAT1	TNFRSF4	SOX4	CD82	PBXIP1	ALOX5AP	HLA-DRA	HLA-DPB1	CTSW	TSC22D3	HIST1H1E	ANP32B	UBE2S	MT-ND4	MT-ND3	CALM1	ARL4C	IGFBP2	SPRY1	CD99
FTH1	RPL6	SARAF	CXCR6	UBB	RPL35A	TNFRSF1B	PRDX2	SOD1	TIGIT	SOD1	PIM3	SARAF	HLA-B	CD3E	RPS27	TRBC2	TUBA1A	TXN	UBE2S	BIRC5	BTG2	RPS27	MT-ND3	LITAF	MT-ND4	IL2RB	APOBEC3G
HERC5	RPS14	RPLP0	S100A4	BTG2	RPS5	CCR8	RPS27L	TIGIT	GBP2	SPOCK2	REL	RPS13	OAS1	LYAR	PIP4K2A	PFN1	TSPYL2	RANBP1	TPI1	HNRNPA2B1	IFITM2	PARP8	PLEK	ID2	STK17A	MT-ATP6	MT-ND4
RPS23	RPS7	RPL39	NFKBIA	KLF2	RPS16	RHBDD2	SIRPG	RGS1	SP100	IL1R1	TPI1	KLF2	DDX60	CD3G	CD44	KRT86	TAGAP	MZT2B	COX8A	DEK	KLF6	TXNIP	SH3BGRL3	GSTP1	TXNIP	IFITM2	BTG1
RPS6	RNASET2	RPL15	UBB	RPL27A	RPS8	CYTOR	CD79B	CORO1B	TYMP	PRDX2	EFHD2	BIRC3	BST2	HLA-B	CD81	CHRM3-AS2	CRTAM	RRM2	CDK1	TYMS	ZFP36L2	SH3BGRL3	ARL4C	ANXA1	ADGRE5	SYTL3	MCL1
RPL14	POR	RPL35A	SOX4	MT-ND2	RPL41	SOD1	ENO1	TBC1D4	PARP9	PRDM1	PRDX1	RPS25	NT5C3A	HLA-DPA1	RPS15	APOBEC3G	BTG2	TYMS	TYMS	RAD21	KDM6B	MT-CO3	FCRL6	FCER1G	CLEC2B	HOPX	SCML4

## Sheet: B_plasma_cell_marker_top_50
B_mem_1_name	B_mem_2_name	Plasma_cell_2_name	Plasma_cell_1_name	B_naive_name	B_FCRL4_name	B_ISG_name	Plasmablast_name	B_GC_name
RPS27	CD69	SSR4	SSR4	IGHM	ACTB	IFIT3	GAPDH	ACTB
RPS29	H3F3B	MZB1	MZB1	BTG1	TMSB4X	B2M	PPIB	ACTG1
RPL34	NR4A1	IGHG1	XBP1	RPS27	PFN1	ISG15	HMGB2	SERF2
RPL21	EIF1	XBP1	DERL3	RPL18A	ACTG1	TMSB4X	H2AFZ	CD74
RPL23A	DUSP1	IGHG4	HSP90B1	RPL13	GAPDH	MX1	PSME2	TMSB4X
RPL13A	HSP90AB1	IGHG3	IGHG1	IGHD	HLA-DRA	ACTB	MZB1	MS4A1
RPLP2	JUNB	DERL3	RRBP1	RPS19	MS4A1	XAF1	SUB1	PFN1
CD74	PPP1R15A	RRBP1	JCHAIN	RPL21	SH3BGRL3	IFITM2	HSP90B1	GAPDH
RPL31	KLF6	FKBP2	FKBP2	RPL15	ARPC2	LY6E	MYDGF	LAPTM5
B2M	NFKBIA	IGKC	IGHG4	CD74	CFL1	ISG20	STMN1	HLA-DRB1
RPS18	DUSP2	JCHAIN	NEAT1	RPL34	HLA-DPB1	PTMA	TUBA1B	CD79B
RPL11	HLA-DRA	PRDX4	IGHG3	RPS3A	HLA-DQB1	PFN1	UQCRQ	LCP1
RPL5	FOSB	IGHGP	TRIB1	RPL5	B2M	IFIT1	HMGB1	LMO2
RPS14	UBB	HSP90B1	HDLBP	RPL31	HLA-DQA1	IFIT2	SEC11C	ARPC2
MT-CO3	HSPA8	FKBP11	H1FX	RPL13A	HLA-DPA1	MS4A1	SEC61B	TCL1A
RPLP1	IER2	SEC11C	PRDM1	RPS2	HLA-DRB1	HLA-E	SEC61G	BASP1
CD52	DNAJB1	ITM2C	FKBP11	RPL23A	CD52	TMSB10	SDF2L1	HLA-DPA1
RPL32	JUN	SEL1L	RGS1	RPL11	COTL1	TRIM22	MYBL2	HLA-DMA
RPL13	HSP90AA1	SELENOS	CYTOR	RPS5	LCP1	PSME1	CHCHD2	CFL1
RPS2	CD83	NUCB2	IGKC	CD52	ARHGDIB	HLA-DPB1	HIST1H4C	CD53
MT-CO1	DDX5	H1FX	SELENOS	MT-CO3	TMSB10	STAT1	TXN	HLA-DRA
RPL27A	BTG1	SLAMF7	SEC11C	RPL32	PTMA	MYL12A	ATP5PF	HLA-DMB
RPL15	FOS	ERLEC1	PIM2	FCER2	TPM3	HERC5	SPCS3	RGS13
RPL18A	ZFP36	SDC1	PRDX4	FCMR	CD74	CD74	UQCRH	UCP2
MT-CYB	MT-RNR2	SSR3	HSPA1B	RPLP2	MYL6	HLA-DRA	ATP5MF	MARCKSL1
RPS3A	B2M	SDF2L1	ELL2	LAPTM5	MYL12A	RPS29	COPE	ATP5MG
MS4A1	DNAJA1	IGHG2	PDIA4	RPS18	CAPZB	NAPSB	H2AFV	LIMD2
RPL37	JUND	LMAN1	FCRL5	MT-ATP6	ARPC3	IFI16	ATP5MC3	EZR
MT-ND4	EGR1	SPCS3	SSR3	TCL1A	CALM2	RPS27	PDIA6	MBD4
MT-ATP6	RPS27	HDLBP	ANKRD36BP2	MT-ND4	RAC2	HLA-C	TUBB	ARHGDIB
RPS19	PTMA	IGLV3-1	BTG2	MT-CO1	HLA-E	PSMB9	LDHA	MYL6
MT-CO2	NR4A2	RPN2	FAM46C	RPL29	PABPC1	IFITM1	ENO1	HMGB1
TMSB4X	HLA-DRB1	PECAM1	LMAN1	MT-CYB	HLA-B	SP110	ANAPC11	OAZ1
RPS15	FTH1	GSTP1	SLAMF7	RPS13	SYNGR2	RPL34	TPI1	PABPC1
RPL30	RPL21	MYDGF	UBC	RPL18	LAPTM5	SAMD9L	MKI67	PTPRC
ACTB	TSC22D3	HM13	P4HB	RPS27A	ATP5F1E	RPLP2	RPN2	SMIM14
PTMA	MT-CO1	ANKRD36BP2	NUCB2	RPL27A	RPLP1	RPL11	SRM	RPS26
RPS13	CD74	FCRL5	HM13	RPS6	NAPSB	EPSTI1	PCLAF	CORO1A
RPL36	RPL23A	IGLC2	SDF2L1	HLA-DPB1	HNRNPA2B1	CD52	PPIA	ARPC3
RPS6	RPS14	GAS6	ITM2C	RPL37	FTH1	RPLP1	ANP32B	HMCES
RPL39	EEF1A1	PPIB	IGHG2	RPS29	BANK1	HLA-DRB1	COX7B	PARP1
HLA-DPB1	RPS29	PDIA4	SEC61A1	EEF1A1	CLIC1	RPS18	SSR3	YWHAB
EEF1A1	RPS18	CD38	CITED2	RPL30	CORO1A	RPL23A	COX6B1	PRDX6
RPL14	RPL13A	P4HB	HERPUD1	MTATP6P1	LIMD2	HLA-DPA1	ATP5MC1	CD22
FTH1	RPL34	JSRP1	RPN2	HLA-DRB1	YWHAZ	IFI6	CALR	VPREB3
RPL18	RPL31	SEC61A1	ANKRD28	RPS23	PTPRC	UBE2L6	SPCS2	HMGN1
MT-ND3	MT-CYB	AC012236.1	HSPA1A	CD72	PSMA7	RPL37	XBP1	HLA-DQA1
RPS7	MT-ND4	TXNDC11	PPIB	FTH1	HLA-A	FTH1	ATP5ME	SLC25A5
RPS27A	MT-CO3	SPCS2	MYDGF	RPL9	CAP1	RPL39	LMAN2	RHOH
RPS3	MT-CO2	SPAG4	SLC38A2	CD69	PPIA	RAC2	P4HB	HLA-DPB1

## Sheet: Myeloid_cell_marker_top_50
Mast_cell_name	Neutrophil_1_name	M2_SELENOP_name	Neutrophil_2_name	M2_COL1A1_name	M2_MARCO_name	cDC2_name	M1_S100A8_name	M2_MMP9_name	M2_STAB1_name	pDC_name	mregDC_name	M2_CXCL10_name	Phagocytic_M_name	Cycling_M_name	cDC1_name
TPSB2	IFITM2	C1QC	CXCL8	FTL	CXCL3	HLA-DPB1	FCN1	CSTB	STAB1	GZMB	LAMP3	CXCL10	TRBC2	TUBA1B	NAPSB
TPSAB1	NAMPT	C1QB	MALAT1	CTSB	CXCL2	HLA-DQB1	LYZ	CTSB	PSAP	PLAC8	CCR7	GBP1	CCL5	H2AFZ	CPVL
CPA3	CSF3R	C1QA	G0S2	APOE	CCL3	CD74	VCAN	APOC1	CTSD	IRF7	TXN	TNFSF10	CD2	STMN1	CST3
CLU	S100A9	CTSC	FTH1	APOC1	PLAUR	HLA-DPA1	AIF1	SPP1	CD163	JCHAIN	BIRC3	ISG15	ETS1	HMGB1	HLA-DPB1
TPSD1	G0S2	PLD3	NAMPT	SPP1	CTSL	HLA-DRA	SERPINA1	APOE	MMP14	PLD4	FSCN1	IFIT3	CD7	TUBB	TMSB4X
LTC4S	S100A8	MS4A6A	SRGN	PSAP	IL1B	HLA-DQA1	S100A4	LIPA	SLCO2B1	HERPUD1	TMSB10	MX1	TRAC	MKI67	C1orf54
HPGDS	SRGN	PSAP	ALOX5AP	C1QB	ANXA5	HLA-DRB1	C1orf162	GPNMB	C1QA	CLIC3	CCL22	LAP3	IL32	HMGB2	CD74
GATA2	SAT1	FCGR3A	NEAT1	TMSB10	FTH1	CST3	S100A8	FBP1	ACP5	NAPSB	ACTB	LY6E	TRBC1	NUSAP1	SNX3
KIT	BCL2A1	FTL	IFITM2	CTSD	C15orf48	TMSB10	CEBPD	FABP5	MAFB	RPS27	LSP1	EPSTI1	BTG1	PTMA	HLA-DPA1
VWA5A	FPR1	MS4A4A	SAT1	HLA-DRA	TIMP1	RPS19	TIMP1	FTL	HSP90AA1	PPP1R14B	DUSP5	IFITM3	MT-CYB	NUCKS1	CPNE3
MS4A2	MALAT1	SLCO2B1	BCL2A1	C1QC	EREG	YWHAH	CD14	ANXA2	TGFBI	IRF8	WFDC21P	IFIT1	SPOCK2	HIST1H4C	IRF8
HDC	FCGR3B	MS4A7	TREM1	MMP12	SOD2	LST1	FGL2	LPL	C1QB	GPR183	SYNGR2	TNFSF13B	SYNE2	PCLAF	HLA-DQB1
CD52	CXCL8	FCGRT	MT-RNR2	ANXA2	INHBA	PFN1	S100A10	SDC2	CTSB	ITM2C	IDO1	FGL2	CD3D	CKS1B	HLA-DRB1
RHEX	MT-RNR2	APOE	CXCR4	C1QA	CCL20	PEA15	CPVL	TREM2	HSPA1A	SERPINF1	TBC1D4	TYMP	RPS27	HMGN2	ACTB
SLC18A2	NEAT1	RNASE1	C15orf48	GPNMB	CTSB	HLA-DMB	LILRB2	ITGB2	LYZ	TCF4	CST7	GBP4	MT-ND5	TOP2A	GSTP1
IL1RL1	SLC25A37	CTSB	CEBPB	CD74	CD44	ACTB	FPR1	MMP9	CTSL	SEC61B	PPA1	VAMP5	IL7R	TK1	WFDC21P
PTMA	PLEK	MAFB	CSF3R	LGALS1	CCL4	PPA1	CST3	PLD3	CSF1R	LILRA4	PFN1	WARS	RPS29	H2AFV	WDFY4
EEF1A1	HLA-C	LGMN	SOD2	TMSB4X	IL1RN	HLA-DMA	COTL1	BCAP31	CTSZ	CXCR3	GSTP1	IFI6	MT-ND4	SLC25A5	RPL18A
RPL34	IL1R2	ACP5	CCL3L1	CSTB	PLIN2	JAML	TGFBI	GSN	GPNMB	TSPAN13	EEF1A1	OAS1	LCK	TYMS	TMSB10
NSMCE1	ALOX5AP	CREG1	PHACTR1	LYZ	MMP19	COTL1	CD300E	MFSD12	SGK1	RPL23A	ID2	XAF1	MT-ND2	CENPF	IDO1
CD69	TREM1	TMEM176B	HLA-B	CTSZ	CXCL8	TMSB4X	CYBB	RGCC	UBC	SRP14	GRSF1	SAMD9L	FYN	TMPO	LSP1
RPL37A	LITAF	GRN	H3F3B	MMP9	ETS2	S100B	PRELID1	CTSD	HSPA1B	RPLP1	DAPP1	IFIT2	DNAJB1	RAN	PPT1
CTSG	MNDA	HLA-DRA	SMIM25	ACP5	CCL3L1	NAPSB	TYMP	ATP6AP2	NEAT1	LDLRAD4	CSF2RA	SERPING1	EVL	DEK	HLA-DQA1
RAC2	H3F3B	CD163	IER3	S100A11	IER3	GSN	SH3BGRL3	CD9	TYMP	RPL21	TMSB4X	GIMAP4	MT-ATP6	ANP32B	PPA1
PTGS1	HLA-B	HLA-DRB1	NFKBIA	RNASE1	SAT1	SYNGR2	S100A9	ACP5	MS4A7	SPCS1	GPX4	DYNLT1	GNLY	DUT	HLA-DRA
RPL13A	HLA-E	SLC40A1	SERPINA1	CTSL	SLC11A1	ALDH2	LST1	CHI3L1	RNASE1	RPL31	NUB1	LYZ	EZR	PTTG1	NAAA
RPL13	SOD2	TGFBI	DUSP1	HLA-DRB1	UPP1	GPR183	MS4A6A	MGST3	ZFAND5	DUSP5	CFLAR	MS4A6A	CD3G	BIRC5	ID2
RPL32	SMCHD1	HLA-DPA1	CCL4L2	GPX1	CSTB	CD1C	CD163	LILRB4	ABCA1	IL3RA	MARCKSL1	UBE2L6	MT-CO2	TPX2	RGCC
MAOB	DUSP1	DAB2	AQP9	TGFBI	CXCL5	HLA-DQA2	ANXA2	CTSZ	MERTK	RPLP0	LAD1	GBP5	TSC22D3	SMC4	LGALS2
RPS27A	IVNS1ABP	CD74	S100A9	CCL18	CREG1	CD1A	CEBPB	HEXB	FPR3	MZB1	BASP1	STAT1	GZMA	UBE2C	S100A10
RPL11	CXCR2	CTSS	IVNS1ABP	HLA-DPA1	SDC2	ABI3	CTSS	LGALS3	TNFAIP2	RPL13A	BTG1	TMSB10	CXCR4	KIF2C	CLEC9A
UBB	AQP9	CTSD	PI3	PLD3	GAPDH	TUBA1B	EMP3	CD63	MARCKS	RPL13	CD74	CST3	CD96	CEP55	ACTG1
ANXA1	FPR2	CD14	ITGAX	GAPDH	ANPEP	RPS2	CSTA	TIMP2	ADA2	C12orf75	EBI3	PLSCR1	RGCC	HNRNPA2B1	RPL8
HPGD	ACSL1	CSF1R	CLEC4E	HLA-DPB1	LGALS1	GDI2	YBX3	HM13	MRC1	CXCR4	CDKN1A	ISG20	PRDM1	PPIA	SHTN1
RPL10	FTH1	CTSZ	PLEK	CHI3L1	NINJ1	RPS18	RAB31	CPM	C1QC	RPL18A	RPL21	RSAD2	MT-ND1	RANBP1	ENSA
RPL14	RNF149	HLA-DMB	LITAF	GRN	VEGFA	PAK1	ACTB	NPC2	CTSC	RPS3A	ANXA6	CALHM6	CCL4	CDK1	RPL21
RPL31	IFITM3	SERPING1	TNFAIP6	S100A10	VIM	HLA-DRB5	MAFB	A2M	FCGR3A	HSP90B1	FNBP1	MAFB	HSPA8	ANP32E	RGS10
CD9	SELL	TMEM176A	SLC25A37	MMP7	S100A10	RPL5	VSIR	MMP12	ARL4C	RPS2	RASSF4	SSB	CD247	KPNA2	HLA-DOB
RPLP1	RIPOR2	HLA-DMA	FPR1	SERF2	APLP2	CPVL	MNDA	PKM	CXCL2	UGCG	MYL6	IL4I1	TIGIT	MZT2B	LIMD2
RPS3	OSM	CTSL	MXD1	CTSS	MMP14	SLC25A5	TSPO	SERF2	TTYH3	SMPD3	KIF2A	IFIH1	TSPYL2	TPI1	CYB5R3
LAPTM4A	CLEC4E	MFSD1	CD53	MYL6	PHLDA1	RPL15	UPP1	S100A11	LGMN	CCDC50	GPR157	AIF1	DUSP4	SMC2	EEF1B2
RPL5	PDE4B	GPNMB	CCRL2	LIPA	CEBPB	RPL18A	KLF4	TSPO	MGAT1	RPS5	CLIC2	CTSC	HSP90AA1	IDH2	PABPC1
RPS18	IER3	APOC1	HCAR3	LGMN	ANXA2	PKIB	IL1B	CAPG	KCTD12	SCT	NFKB1	MNDA	SRSF7	LMNB1	SERPINB9
FOSB	HCAR3	LPAR6	HCAR2	FCER1G	LILRB4	MT-CO1	HRH2	MSR1	ZEB2	DERL3	PTPN1	TYROBP	ZFP36L2	LSM4	RPS2
RPS29	SERPINA1	CTSA	BRI3	FN1	IL7R	CD1E	ANPEP	GSTO1	CCL3	RPS13	CEP350	PSME2	DUSP2	GAPDH	COTL1
RPS27	LCP2	PLA2G7	HLA-C	NPC2	FLNA	MT-CO3	HCK	GM2A	HLA-B	RPS14	HINT1	BST2	CTLA4	CDKN3	RPL27A
LMNA	NFKBIA	A2M	HLA-E	TYROBP	MT2A	PSME2	S100A6	PRDX1	APOC1	RPL11	RPS19	IRF7	MT-CO1	ANAPC11	RPLP1
RPS6	HCAR2	GPR34	FCGR3B	ITGB2	CD300E	RPS13	FCER1G	LGALS1	MFSD1	RPS19	DUSP4	FCER1G	ARID5B	HINT1	TAP1
RPL3	MXD1	HLA-DPB1	PNRC1	CST3	BTG1	MT-CYB	TYROBP	ATP6V1F	MSR1	RPS12	PABPC1	HLA-DRB1	CD27	BANF1	RPL23A
RGS1	PELI1	HLA-DQA1	LCP2	TREM2	FTL	HLA-DQB2	FYB1	CTSL	CREG1	RPL5	RAB9A	IFI44L	CD3E	PFN1	RPS23
