# Supplementary material for: Mature tertiary lymphoid structures evoke intra-tumoral T and B cell responses via progenitor exhausted CD4+ T cells in head and neck cancer
Source: Nat Commun. 2025 May 7;16:4228. doi: 10.1038/s41467-025-59341-w (PMC12059173; doi:10.1038/s41467-025-59341-w)
Supplement: Supplementary file 7 — Supplementary Data 5 [file 41467_2025_59341_MOESM7_ESM.xlsx]

## Sheet: Supplementary Data 5
ID sample	Histotype	TLS status, 0:nTLS, 1:imTLS, 2:mTLS	Pathologic grade	Site	TMA series	Count_total_cell	Count_CD20	Count_CD8	Count_CD4	Count_DC_LAMP3	Count_CXCL13	Count_TCF1	CD8_CXCL13	CD4_CXCL13	CD8_TCF1	CD4_TCF1	CD4_TCF1_CXCL13	CD8_TCF1_CXCL13		TMA series	count_total_y	count_CD20_y	count_CD1C	count_CD4_y	count_PD1	count_BCL6	count_TCF1_y	CD4_PD1	CD4_TCF1_y	CD4_TCF1_PD1	CD20_BCL6
T15_A01	Squamous cell carcinoma	1	Grade I	Bucca	one	3986	488	21	693	27	45	0	1	22	0	0	0	0		two	6369	208	37	23	9	1	3	0	0	0	0
T15_A02	Squamous cell carcinoma	0	Grade I	Tongue	one	1836	109	10	207	11	2	2	0	1	0	0	0	0		two	2714	11	4	3	0	0	8	0	0	0	0
T15_A03	Squamous cell carcinoma	0	Grade I	Tongue	one	2806	25	1	14	34	0	0	0	0	0	0	0	0		two	3997	21	9	22	14	5	44	0	1	0	0
T15_A04	Squamous cell carcinoma	0	Grade I	Bucca	one	3661	537	6	210	78	9	0	0	4	0	0	0	0		two	2972	641	212	154	0	3	3	0	2	0	0
T15_A05	Squamous cell carcinoma	0	Grade I	Tongue	one	8858	538	129	974	16	118	1	7	41	0	0	0	0		two	4350	748	63	15	585	0	0	8	0	0	0
T15_A06	Squamous cell carcinoma	2	Grade I	Mouth floor	one	7330	511	34	365	39	29	0	1	5	0	0	0	0		two	2910	203	55	53	14	20	39	0	10	0	1
T15_A08	Squamous cell carcinoma	1	Grade I	Bucca	one	12923	3978	58	1971	246	408	43	12	101	1	10	3	0		two	6669	2350	8	423	3	20	286	0	100	0	2
T15_A09	Squamous cell carcinoma	0	Grade I	Tongue	one	8094	1187	85	1338	84	246	51	14	69	4	12	4	2		two	5393	655	16	128	51	9	85	0	15	0	0
T15_A10	Squamous cell carcinoma	1	Grade I	Gingiva	one	15258	2695	97	893	760	652	1	8	124	0	1	0	0		two	7921	1370	4	37	581	1	31	0	1	0	0
T15_A11	Squamous cell carcinoma	0	Grade I	Mouth floor	one	7303	600	118	414	17	13	3	1	1	0	0	0	0		two	1165	313	378	192	0	28	3	0	3	0	11
T15_A12	Squamous cell carcinoma	2	Grade I	Palate	one	11259	3725	241	2345	771	2212	762	111	1051	108	492	300	64		two	7734	1655	2	441	9	14	195	0	135	0	5
T15_A13	Squamous cell carcinoma	0	Grade I	Tongue	one	4926	98	25	175	13	0	17	0	0	1	1	0	0		core missing
T15_A14	Squamous cell carcinoma	0	Grade I	Bucca	one	1882	4	0	11	0	6	0	0	0	0	0	0	0		two	1200	176	0	2	0	0	0	0	0	0	0
T15_A15	Squamous cell carcinoma	0	Grade I	Mouth floor	one	8259	50	33	124	3	4	0	0	1	0	0	0	0		two	9123	257	103	2	565	10	0	1	0	0	1
T15_A16	Squamous cell carcinoma	0	Grade I	Tongue	one	225	0	0	0	0	0	0	0	0	0	0	0	0		core missing
T15_A18	Squamous cell carcinoma	0	Grade I	Palate	one	10543	160	18	41	2	172	3	0	1	0	0	0	0		two	7842	3542	22	2	3088	0	0	1	0	0	0
T15_B01	Squamous cell carcinoma	0	Grade II	Tongue	one	10037	433	41	492	3	11	5	0	10	1	0	0	0		two	8630	1905	15	71	1606	4	0	2	0	0	3
T15_B02	Squamous cell carcinoma	0	Grade II	Tongue	one	7462	362	15	288	46	55	0	0	15	0	0	0	0		two	5857	295	0	13	365	57	0	0	0	0	3
T15_B03	Squamous cell carcinoma	0	Grade II	Tongue	one	6063	10	8	16	6	1	0	0	0	0	0	0	0		two	3374	770	29	3	740	0	0	0	0	0	0
T15_B05	Squamous cell carcinoma	1	Grade II	Palate	one	10349	984	691	1656	157	386	56	142	153	16	17	4	2		two	8197	359	4	129	29	474	127	7	19	4	19
T15_B06	Squamous cell carcinoma	1	Grade II	Bucca	one	8891	920	64	720	135	49	36	1	21	1	5	2	0		two	6398	646	5	222	430	214	89	0	19	0	8
T15_B07	Squamous cell carcinoma	0	Grade II	Gingiva	one	9693	42	47	53	11	2	0	0	0	0	0	0	0		two	4559	185	0	190	9	42	18	1	5	0	1
T15_B08	Squamous cell carcinoma	2	Grade II	Bucca	one	2574	561	12	575	30	78	0	0	51	0	0	0	0		two	3461	592	125	216	75	158	2	0	1	0	10
T15_B09	Squamous cell carcinoma	0	Grade II	Tongue	one	905	19	1	6	14	0	0	0	0	0	0	0	0		two	2914	205	2	85	2	14	13	0	2	0	0
T15_B10	Squamous cell carcinoma	0	Grade II	Tongue	one	6119	12	57	9	92	0	51	0	0	5	0	0	0		two	2181	4	87	14	0	229	88	0	1	0	1
T15_B11	Squamous cell carcinoma	0	Grade II	Tongue	one	6536	4	45	8	2	47	0	8	1	0	0	0	0		core missing
T15_B12	Squamous cell carcinoma	0	Grade II	Tongue	one	7236	6	27	22	4	3	3	0	0	0	0	0	0		core missing
T15_B13	Squamous cell carcinoma	0	Grade II	Tongue	one	5706	25	27	128	3	3	0	0	1	0	0	0	0		core missing
T15_B14	Squamous cell carcinoma	1	Grade II	Gingiva	one	11957	315	68	304	63	20	8	0	4	0	1	0	0		two	9210	164	0	52	173	0	3	0	0	0	0
T15_B15	Squamous cell carcinoma	0	Grade II	Tongue	one	2932	22	6	43	0	2	1	0	1	0	0	0	0		two	4058	0	0	0	1	407	7	0	0	0	0
T15_B16	Squamous cell carcinoma	0	Grade II	Bucca	one	4358	146	17	182	25	24	7	0	6	0	1	0	0		two	1969	566	99	306	15	57	3	0	1	0	16
T15_B17	Squamous cell carcinoma	0	Grade II	Jaw	one	6102	85	13	120	6	30	39	0	3	1	5	1	0		two	5895	105	3	47	5	287	12	0	5	0	2
T15_B18	Squamous cell carcinoma	0	Grade II	Bucca	one	1617	27	9	38	0	27	0	0	0	0	0	0	0		two	3163	77	264	1	200	11	0	0	0	0	0
T15_C01	Squamous cell carcinoma	0	Grade II	Tongue	one	1648	2	2	0	45	0	0	0	0	0	0	0	0		two	1426	83	100	3	7	1	0	0	0	0	0
T15_C02	Squamous cell carcinoma	1	Grade II	Mouth floor	one	4947	384	54	311	327	46	0	2	9	0	0	0	0		two	3729	572	17	25	73	38	44	0	1	0	5
T15_C04	Squamous cell carcinoma	0	Grade II	Bucca	one	9062	121	63	114	62	131	39	0	18	9	0	0	0		two	7453	280	0	28	623	353	31	0	4	0	11
T15_C05	Squamous cell carcinoma	0	Grade II	Jaw	one	5296	14	27	15	300	9	1	0	0	0	0	0	0		core missing
T15_C06	Squamous cell carcinoma	0	Grade II	Tongue	one	10160	526	110	137	41	78	31	9	6	5	0	0	0		two	6093	4774	42	146	1342	3	0	11	0	0	0
T15_C10	Squamous cell carcinoma	0	Grade II	Jaw	one	3850	99	39	69	94	76	0	2	12	0	0	0	0		core missing
T15_C13	Squamous cell carcinoma	0	Grade II	Jaw	one	8816	145	440	93	13	405	231	301	71	198	7	6	173		core missing
T15_C14	Squamous cell carcinoma	0	Grade II	Tongue	one	3929	7	43	11	0	18	3	0	0	0	0	0	0		core missing
T15_C15	Squamous cell carcinoma	0	Grade II	Gingiva	one	8497	27	79	49	0	4	1	0	0	0	0	0	0		two	5829	790	295	7	655	1	0	0	0	0	1
T15_C16	Squamous cell carcinoma	0	Grade II	Tongue	one	6658	2	12	7	1	1	4	0	0	0	0	0	0		two	5511	3	31	0	0	239	14	0	0	0	0
T15_C17	Squamous cell carcinoma	0	Grade II	Tongue	one	3364	28	15	55	8	15	5	2	1	1	0	0	0		two	4585	3	6	12	0	294	1	0	0	0	0
T15_C18	Squamous cell carcinoma	2	Grade II	Bucca	one	3027	784	38	645	17	7	45	0	4	2	17	2	0		two	3635	270	37	389	1	397	24	0	14	0	6
T15_D01	Squamous cell carcinoma	0	Grade II	Tongue	one	3725	1536	35	854	312	3	0	0	0	0	0	0	0		two	5718	71	1420	190	0	94	0	0	0	0	1
T15_D02	Squamous cell carcinoma	0	Grade II	Palate	one	8103	28	18	66	42	9	6	1	0	1	0	0	0		two	6517	7	44	3	149	233	7	0	1	0	0
T15_D03	Squamous cell carcinoma	1	Grade II	Tongue	one	4401	253	75	280	32	0	0	0	0	0	0	0	0		two	3165	113	15	73	91	183	1	1	0	0	12
T15_D04	Squamous cell carcinoma	1	Grade II	Gingiva	one	7218	551	73	1000	17	8	0	0	3	0	0	0	0		two	9517	209	85	56	62	481	10	0	0	0	3
T15_D05	Squamous cell carcinoma	1	Grade II	Tongue	one	4445	1906	33	1571	336	197	4	3	125	0	3	0	0		two	8047	1282	29	1185	2	332	15	0	7	0	25
T15_D07	Squamous cell carcinoma	2	Grade II	Tongue	one	6816	2697	212	2037	670	196	6	4	169	1	4	1	0		two	4982	1238	22	129	2	155	96	1	17	0	21
T15_D08	Squamous cell carcinoma	1	Grade II	Bucca	one	5367	1239	82	1838	103	4	102	0	2	10	41	1	0		two	4359	93	36	43	0	99	31	0	1	0	4
T15_D09	Squamous cell carcinoma	1	Grade II	Gingiva	one	11823	503	502	796	75	4	32	1	0	11	3	0	0		two	9662	417	290	253	212	545	76	0	8	0	10
T15_D10	Squamous cell carcinoma	1	Grade II	Gingiva	one	8554	1040	617	1204	138	252	167	71	103	50	45	16	18		two	7951	1317	103	425	53	63	24	4	6	0	25
T15_D11	Squamous cell carcinoma	0	Grade III	Bucca	one	1964	281	22	179	16	4	0	0	2	0	0	0	0		two	5668	1562	2484	111	68	98	15	0	6	0	26
T15_D14	Squamous cell carcinoma	1	Grade III	Tongue	one	10011	1513	1010	1365	658	135	182	29	66	87	95	15	10		two	7535	435	157	207	35	339	271	0	49	0	5
T15_D15	Squamous cell carcinoma	0	Grade III	Tongue	one	6329	0	18	0	1	20	1	0	0	0	0	0	0		two	5036	3	0	0	276	168	13	0	0	0	2
T15_D16	Squamous cell carcinoma	1	Grade III	Maxillary	one	16774	210	179	78	15	1088	2	5	1	0	0	0	0		two	6306	402	0	10	965	165	271	0	4	0	13
T15_E01	Squamous cell carcinoma	0	Grade III	Tongue	one	11718	314	371	156	206	432	9	306	134	8	4	4	8		two	3164	406	0	0	575	0	0	0	0	0	0
T15_E09	Squamous cell carcinoma	0	Grade III	Jaw	one	4451	4	9	11	16	5	0	0	0	0	0	0	0		two	2958	0	21	0	0	389	12	0	0	0	0
T15_E11	Squamous cell carcinoma	0	Grade III	Gingiva	one	4714	212	74	257	173	4	30	1	2	4	10	1	0		two	5185	82	11	93	0	210	58	0	12	0	1
T15_E12	Squamous cell carcinoma	0	Grade III	Tongue	one	3604	77	28	171	154	2	3	0	1	0	0	0	0		two	3566	108	17	29	73	79	21	0	2	0	6
T15_E13	Squamous cell carcinoma	0	Grade III	Tongue	one	3329	6	9	25	10	7	10	0	0	0	0	0	0		two	3576	4	12	2	0	19	45	0	0	0	0
T15_E14	Squamous cell carcinoma	0	Grade III	Lip	one	6208	85	156	105	4	50	0	2	7	0	0	0	0		two	8098	285	5	13	118	2	2	0	0	0	0
T15_E15	Squamous cell carcinoma	0	Grade III	Lip	one	6359	25	84	14	10	63	17	9	0	9	1	0	7		two	6004	3153	276	250	425	0	0	2	0	0	0
T15_E16	Squamous cell carcinoma	0	Grade III	Tongue	one	4850	117	202	179	43	0	0	0	0	0	0	0	0		two	3560	60	24	98	102	230	18	9	0	0	0
T15_E17	Squamous cell carcinoma	0	Grade III	Mouth floor	one	7608	4	78	19	5	41	16	5	0	1	0	0	0		two	7482	0	29	0	0	300	46	0	0	0	0
T15_E18	Squamous cell carcinoma	0	Grade III	Gingiva	one	7162	20	27	27	3	10	13	0	0	0	0	0	0		two	5108	22	1	13	17	411	69	0	5	0	0
T15_F01	Squamous cell carcinoma	0	Grade II	Unknown	one	9397	148	51	313	242	13	3	1	5	0	0	0	0		two	2961	0	0	2	2	99	0	0	0	0	0
T15_F02	Squamous cell carcinoma	0	Grade III	Tongue	one	9233	94	33	252	35	70	162	2	9	4	25	0	2		two	9019	47	2	8	0	191	44	0	0	0	2
T15_F03	Squamous cell carcinoma	0	Grade II	Tongue	one	5947	329	289	585	81	331	88	17	42	12	14	4	0		two	7648	588	13	56	6	533	47	0	3	0	39
T15_F05	Squamous cell carcinoma	0	Grade II	Tongue	one	4958	46	12	51	462	7	18	0	5	0	1	1	0		two	2461	1336	8	10	566	156	50	1	2	1	105
T15_F06	Squamous cell carcinoma	0	Grade II	Bucca	one	643	6	7	6	47	0	2	0	0	0	0	0	0		two	5754	686	7	348	1	23	22	0	4	0	1
T15_F07	Squamous cell carcinoma	0	Grade III	Tongue	one	7974	9	47	32	4	7	3	0	1	0	0	0	0		two	4471	65	2	39	250	129	112	10	0	0	2
T15_F08	Squamous cell carcinoma	1	Grade II	Tongue	one	9022	1604	923	1853	328	912	145	91	140	65	30	5	21		two	6893	389	17	225	91	154	33	2	17	0	0
T15_F09	Squamous cell carcinoma	0	Grade I	Tongue	one	3609	524	541	53	165	485	0	341	41	0	0	0	0		core missing
T15_F12	Squamous cell carcinoma	0	Grade I	Tongue	one	6055	38	126	2	26	3210	663	111	1	88	0	0	87		core missing
T15_F14	Squamous cell carcinoma	0	Grade I	Tongue	one	469	1	1	2	0	0	3	0	0	0	0	0	0		core missing
T15_F15	Squamous cell carcinoma	0	Grade I	Tongue	one	11167	6	42	0	0	10	5	0	0	0	0	0	0		two	6941	5182	209	22	2461	0	0	1	0	0	0
T15_F16	Squamous cell carcinoma	0	Grade I	Tongue	one	1432	19	7	23	1	0	1	0	0	0	0	0	0		core missing
T15_F18	Squamous cell carcinoma	0	Grade I	Tongue	one	6920	150	152	28	2	36	92	19	1	42	0	0	16		core missing
T15_G01	Squamous cell carcinoma	0	Grade I	Bucca	one	585	0	3	3	0	0	0	0	0	0	0	0	0		two	1252	72	0	0	678	0	0	0	0	0	0
T15_G02	Squamous cell carcinoma	0	Grade I	Tongue	one	8455	5	38	18	1	11	0	4	0	0	0	0	0		two	5048	489	0	0	106	25	0	0	0	0	5
T15_G03	Squamous cell carcinoma	0	Grade I	Tongue	one	9240	3	60	4	0	37	2	9	0	0	0	0	0		two	9641	869	2	2	1331	560	0	0	0	0	17
T15_G07	Squamous cell carcinoma	0	Grade II	Tongue	one	7356	622	1671	321	271	1541	1413	1110	210	966	86	67	718		core missing
T15_G08	Squamous cell carcinoma	0	Grade III	Oropharynx	one	3077	1	33	4	6	162	6	0	0	2	0	0	0		core missing
T15_G10	Squamous cell carcinoma	2	Grade II	Jaw	one	8239	2761	163	4124	87	448	0	17	290	0	0	0	0		two	8809	2509	50	2628	44	4	49	6	43	0	1
T17_A2	Squamous cell carcinoma	0	Grade I	Tongue	one	3713	0	29	1117	0	254	2	1	206	2	2	0	0		two	2501	475	2	1	20	2	0	0	0	0	0
T17_A3	Squamous cell carcinoma	0	Grade I	Gingiva	one	11710	5	112	879	0	56	44	25	25	41	0	0	23		two	5000	98	0	11	2561	12	0	3	0	0	1
T17_A4	Squamous cell carcinoma	0	Grade I	Tongue	one	11198	4	115	403	0	10	13	10	3	9	3	0	2		two	8186	98	6	350	351	4	8	0	8	0	0
T17_A5	Squamous cell carcinoma	0	Grade I	Tongue	one	3800	23	27	1791	0	37	0	0	37	0	0	0	0		two	2739	616	5	106	2	7	0	0	0	0	5
T17_A6	Squamous cell carcinoma	0	Grade I	Tongue	one	6333	18	11	1695	2	28	0	0	27	0	0	0	0		two	4725	354	16	6	196	28	0	1	0	0	1
T17_A7	Squamous cell carcinoma	1	Grade I	Tongue	one	9312	172	107	1153	56	32	27	5	20	6	12	2	2		two	8416	24	0	984	0	1	10	0	7	0	0
T17_A8	Squamous cell carcinoma	1	Grade I	Tongue	one	6941	246	40	1344	26	105	1	1	44	0	0	0	0		two	11330	243	0	1916	0	0	49	0	46	0	0
T17_A9	Squamous cell carcinoma	0	Grade I	Tongue	one	6711	223	14	1439	40	25	3	0	12	0	1	0	0		two	1634	95	3	1031	0	0	95	0	92	0	0
T17_A10	Squamous cell carcinoma	1	Grade I	Tongue	one	14938	4028	54	6200	677	95	9	0	85	1	5	1	0		two	4992	584	11	1638	467	44	283	338	266	137	2
T17_A11	Squamous cell carcinoma	0	Grade I	Tongue	one	2767	0	1	136	2	0	0	0	0	0	0	0	0		two	4770	155	0	70	525	10	0	5	0	0	2
T17_A12	Squamous cell carcinoma	0	Grade I	Bucca	one	4692	0	7	218	0	2	0	0	2	0	0	0	0		two	139	2	0	0	8	0	0	0	0	0	0
T17_A13	Squamous cell carcinoma	0	Grade I	Tongue	one	8782	595	40	3276	37	125	0	0	118	0	0	0	0		two	6770	1334	14	667	905	2	2	8	2	0	0
T17_A14	Squamous cell carcinoma	0	Grade I	Tongue	one	7833	20	4	121	4	0	5	0	0	0	1	0	0		two	2675	93	0	160	0	23	19	0	15	0	0
T17_A15	Squamous cell carcinoma	0	Grade I	Tongue	one	5956	42	55	242	6	0	0	0	0	0	0	0	0		two	1784	7	22	26	0	20	5	0	0	0	0
T17_A16	Squamous cell carcinoma	2	Grade I	Bucca	one	4889	229	3	378	88	4	0	0	2	0	0	0	0		two	2526	101	3	270	0	48	12	0	6	0	0
T17_A17	Squamous cell carcinoma	0	Grade I	Tongue	one	6722	29	21	400	0	15	0	0	2	0	0	0	0		two	3664	81	1	74	309	0	0	17	0	0	0
T17_A18	Squamous cell carcinoma	1	Grade I	Bucca	one	7930	831	51	1610	127	100	54	2	32	1	23	0	0		two	1794	755	5	1432	0	0	55	0	51	0	0
T17_B1	Squamous cell carcinoma	0	Grade I	Tongue	one	7572	404	50	1038	14	0	4	0	0	1	1	0	0		two	5478	75	18	88	0	37	19	0	6	0	0
T17_B2	Squamous cell carcinoma	0	Grade I	Mouth floor	one	10618	6	53	115	1	0	2	0	0	1	0	0	0		two	7990	2	2	2	801	2	0	0	0	0	0
T17_B3	Squamous cell carcinoma	2	Grade I	Tongue	one	12404	5506	1226	9157	729	29	11	7	27	4	11	0	0		two	6134	1101	235	2636	2	660	303	2	286	2	76
T17_B4	Squamous cell carcinoma	0	Grade I	Tongue	one	3687	27	13	215	1	1	0	0	1	0	0	0	0		two	3369	154	10	107	47	17	39	5	24	4	0
T17_B5	Squamous cell carcinoma	0	Grade II	Tongue	one	4415	19	19	217	135	12	1	0	12	0	1	1	0		two	2856	229	3	326	2	2	162	0	56	0	0
T17_B7	Squamous cell carcinoma	0	Grade II	Jaw	one	17505	174	153	3106	6	25	3	7	19	2	0	0	0		two	10945	505	2	484	1678	1	0	73	0	0	0
T17_B8	Squamous cell carcinoma	0	Grade II	Tongue	one	7157	1698	68	6835	4	70	0	7	70	0	0	0	0		two	2897	1781	545	41	22	3	0	4	0	0	3
T17_B9	Squamous cell carcinoma	0	Grade II	Lip	one	6325	58	47	371	7	234	6	31	91	3	0	0	3		two	6900	439	0	263	1887	12	0	26	0	0	0
T17_B10	Squamous cell carcinoma	0	Grade II	Mouth floor	one	9861	268	75	1230	4	1436	0	16	1018	0	0	0	0		two	5890	0	0	0	4832	1	0	0	0	0	0
T17_B11	Squamous cell carcinoma	0	Grade II	Oropharynx	one	3068	0	9	1005	2	50	0	0	48	0	0	0	0		two	2947	227	1	1	390	0	0	0	0	0	0
T17_B12	Squamous cell carcinoma	0	Grade II	Tongue	one	8614	7	20	1272	0	11	0	0	11	0	0	0	0		two	3442	547	5	1	415	2	0	0	0	0	0
T17_B14	Squamous cell carcinoma	0	Grade II	Tongue	one	14983	343	161	7754	0	1228	0	35	1076	0	0	0	0		two	3414	284	2	19	1060	0	0	7	0	0	0
T17_B15	Squamous cell carcinoma	0	Grade II	Bucca	one	10216	77	81	2311	2	134	11	1	128	9	0	0	1		two	3949	1071	41	111	252	0	0	2	0	0	0
T17_B16	Squamous cell carcinoma	0	Grade II	Tongue	one	7706	1	44	2213	0	16	0	0	15	0	0	0	0		two	4123	755	40	0	288	5	0	0	0	0	1
T17_B17	Squamous cell carcinoma	2	Grade II	Palate	one	7237	772	590	2461	30	1669	11	491	1271	11	6	1	6		two	7541	1033	1	659	913	0	0	18	0	0	0
T17_B18	Squamous cell carcinoma	0	Grade II	Tongue	one	4149	6	19	223	9	14	0	0	14	0	0	0	0		two	3197	23	160	115	0	43	1	0	0	0	0
T17_C1	Squamous cell carcinoma	0	Grade II	Tongue	one	11553	0	53	45	11	0	3	0	0	0	0	0	0		two	23908	0	0	1	0	15	1	0	0	0	0
T17_C2	Squamous cell carcinoma	0	Grade II	Tongue	one	3072	0	5	30	9	0	2	0	0	1	0	0	0		two	988	11	4	3	27	18	0	2	0	0	0
T17_C3	Squamous cell carcinoma	1	Grade II	Bucca	one	8506	437	379	1873	376	36	36	12	26	2	13	0	0		two	5766	327	1	422	1	69	157	0	34	0	5
T17_C4	Squamous cell carcinoma	2	Grade II	Tongue	one	14103	4066	5840	10022	616	26	0	9	25	0	0	0	0		two	9472	2310	139	4498	9	276	558	9	537	9	30
T17_C5	Squamous cell carcinoma	0	Grade II	Tongue	one	7370	23	103	590	20	5	55	2	2	8	14	0	0		two	5282	17	2	297	0	91	161	0	48	0	1
T17_C6	Squamous cell carcinoma	0	Grade II	Tongue	one	8907	142	296	1276	222	11	49	3	8	9	4	0	0		two	5964	344	43	614	0	41	338	0	164	0	3
T17_C7	Squamous cell carcinoma	0	Grade II	Bucca	one	5907	132	71	1151	84	24	3	1	11	0	0	0	0		two	5573	137	2	311	2	10	332	1	52	0	0
T17_C8	Squamous cell carcinoma	0	Grade II	Tongue	one	12317	1	52	130	0	5	1	0	2	1	0	0	0		two	5404	23	0	0	3440	0	0	0	0	0	0
T17_C9	Squamous cell carcinoma	0	Grade II	Tongue	one	6118	0	15	19	11	0	2	0	0	1	0	0	0		two	4279	0	7	8	0	412	0	0	0	0	0
T17_C10	Squamous cell carcinoma	1	Grade II	Tongue	one	8535	357	228	1511	107	4	12	2	2	1	5	0	0		two	7059	883	24	1157	7	78	376	7	229	5	3
T17_C11	Squamous cell carcinoma	1	Grade II	Tongue	one	8140	458	345	1177	126	14	5	6	8	2	3	0	0		two	5590	720	129	1326	3	482	309	3	291	2	0
T17_C12	Squamous cell carcinoma	0	Grade II	Bucca	one	12793	530	627	4777	286	180	358	37	134	87	222	20	9		two	7377	246	6	604	7	510	683	4	128	3	3
T17_C13	Squamous cell carcinoma	0	Grade II	Gingiva	one	10778	144	314	2311	356	97	207	25	45	51	60	5	8		two	6387	567	6	861	5	41	522	5	318	4	0
T17_C14	Squamous cell carcinoma	0	Grade II	Gingiva	one	6896	84	17	284	1	98	9	0	98	0	0	0	0		two	5093	8	1	8	8	201	82	0	0	0	0
T17_C15	Squamous cell carcinoma	0	Grade II	Tongue	one	11466	30	73	188	79	47	84	11	3	5	7	1	3		two	7026	195	13	384	0	112	175	0	89	0	1
T17_C16	Squamous cell carcinoma	0	Grade II	Tongue	one	6826	125	41	708	16	16	1	1	14	0	0	0	0		two	2600	43	40	111	0	51	2	0	1	0	0
T17_C17	Squamous cell carcinoma	1	Grade II	Tongue	one	7716	1037	137	2473	49	4	72	0	3	5	48	0	0		two	7259	1372	20	3579	5	409	743	5	674	3	12
T17_D1	Squamous cell carcinoma	0	Grade II	Jaw	one	4058	79	9	1186	61	5	0	0	5	0	0	0	0		two	2183	673	64	49	19	1	0	0	0	0	1
T17_D2	Squamous cell carcinoma	0	Grade II	Tongue	one	9134	97	182	676	12	44	7	0	1	6	3	0	0		two	7721	149	5	184	460	158	0	2	0	0	4
T17_D3	Squamous cell carcinoma	0	Grade II	Jaw	one	7627	46	94	131	0	22	0	22	22	0	0	0	0		two	6311	28	0	3	1015	0	0	1	0	0	0
T17_D4	Squamous cell carcinoma	0	Grade II	Bucca	one	14127	455	1046	3796	112	261	81	260	145	80	33	20	60		two	6744	408	83	133	63	147	0	0	0	0	37
T17_D5	Squamous cell carcinoma	0	Grade II	Tongue	one	15694	429	330	4735	7	20	3	1	16	1	1	0	0		two	4255	136	2	112	631	10	12	1	7	1	4
T17_D6	Squamous cell carcinoma	0	Grade II	Tongue	one	15006	527	1578	1958	71	603	136	567	425	134	12	4	38		two	6092	484	136	9	2403	29	0	5	0	0	7
T17_D7	Squamous cell carcinoma	2	Grade II	Tongue	one	8184	722	60	1374	145	5	23	1	5	3	10	0	0		two	5794	650	87	851	0	49	279	0	173	0	7
T17_D8	Squamous cell carcinoma	0	Grade II	Palate	one	6435	3	35	131	5	1	0	0	1	0	0	0	0		two	4324	9	0	14	0	130	2	0	0	0	0
T17_D9	Squamous cell carcinoma	0	Grade II	Mouth floor	one	8174	1	78	70	68	5	1	2	4	0	0	0	0		two	4784	0	1	1	2	982	14	0	0	0	0
T17_D10	Squamous cell carcinoma	0	Grade II	Tongue	one	7528	9	92	172	18	4	5	3	0	1	0	0	0		two	2380	4	12	130	0	778	34	0	20	0	1
T17_D11	Squamous cell carcinoma	2	Grade II	Tongue	one	10728	3053	2083	6862	432	128	386	76	92	125	298	7	3		two	6929	2782	35	4644	42	24	2127	42	1954	34	5
T17_D12	Squamous cell carcinoma	0	Grade II	Tongue	one	5245	77	446	511	6	0	3	0	0	2	1	0	0		two	5269	27	43	233	0	727	577	0	62	0	0
T17_D13	Squamous cell carcinoma	0	Grade II	Tongue	one	7683	145	55	2348	82	1	7	0	0	0	3	0	0		two	6469	154	1	1934	1	44	47	1	41	1	0
T17_D15	Squamous cell carcinoma	0	Grade II	Jaw	one	6842	4	49	227	3	4	2	1	3	0	0	0	0		two	5679	7	11	384	2	351	249	0	27	0	0
T17_D16	Squamous cell carcinoma	0	Grade II	Tongue	one	6680	1	11	9	8	0	2	0	0	0	0	0	0		two	5597	0	21	8	0	37	37	0	0	0	0
T17_D17	Squamous cell carcinoma	0	Grade II	Maxillary	one	6301	16	14	448	1	0	0	0	0	0	0	0	0		two	3836	189	16	72	26	37	21	0	2	0	0
T17_D18	Squamous cell carcinoma	0	Grade II	Tongue	one	6513	3	3	99	2	5	1	0	4	0	0	0	0		two	5100	11	15	55	1	19	7	0	1	0	0
T17_E1	Squamous cell carcinoma	0	Grade II	Tongue	one	5376	13	46	177	26	0	3	0	0	2	2	0	0		two	2654	27	57	11	0	5	5	0	2	0	0
T17_E2	Squamous cell carcinoma	0	Grade II	Jaw	one	11635	0	120	63	363	0	0	0	0	0	0	0	0		two	6295	0	13	3	0	703	1	0	0	0	0
T17_E3	Squamous cell carcinoma	1	Grade II	Bucca	one	12508	1083	109	8506	47	22	0	0	22	0	0	0	0		two	5577	814	44	396	1	24	0	0	0	0	1
T17_E4	Squamous cell carcinoma	2	Grade II	Bucca	one	8241	431	52	1327	187	0	0	0	0	0	0	0	0		two	6836	401	163	342	3	27	0	0	0	0	1
T17_E5	Squamous cell carcinoma	1	Grade II	Tongue	one	5128	1169	1523	3495	387	4	14	3	4	10	14	0	0		two	4301	399	30	1052	12	4	37	12	28	2	1
T17_E6	Squamous cell carcinoma	0	Grade II	Tongue	one	8272	122	69	1177	127	0	0	0	0	0	0	0	0		two	7135	27	13	502	4	83	0	0	0	0	1
T17_E7	Squamous cell carcinoma	0	Grade II	Tongue	one	8325	33	27	501	35	0	3	0	0	0	0	0	0		two	5385	52	50	256	3	567	18	1	13	0	0
T17_E8	Squamous cell carcinoma	0	Grade III	Tongue	one	12629	39	437	1188	10	171	66	141	54	63	2	2	58		two	6620	211	3	136	230	59	0	2	0	0	2
T17_E9	Squamous cell carcinoma	0	Grade III	Tongue	one	7613	24	30	242	7	3	0	0	3	0	0	0	0		two	4334	80	5	129	0	43	17	0	11	0	0
T17_E10	Squamous cell carcinoma	0	Grade III	Tongue	one	9087	14	61	1731	0	1405	1	23	1270	1	1	0	0		core missing
T17_E12	Squamous cell carcinoma	0	Grade III	Palate	one	9389	1	32	834	1	663	2	1	619	2	2	0	0		two	5835	47	0	0	477	0	0	0	0	0	0
T17_E13	Squamous cell carcinoma	1	Grade III	Tongue	one	10325	846	1157	3516	100	35	22	10	33	9	8	1	0		two	7565	401	60	1102	2	158	232	2	178	2	6
T17_E14	Squamous cell carcinoma	0	Grade III	Tongue	one	9484	31	461	369	414	1	54	1	0	17	4	0	0		two	7272	142	139	963	0	736	358	0	217	0	1
T17_E15	Squamous cell carcinoma	0	Grade III	Maxillary	one	14918	14	886	570	34	41	24	7	25	7	1	0	0		two	8698	0	0	59	7	380	46	1	2	0	0
T17_E16	Squamous cell carcinoma	0	Grade III	Mouth floor	one	8465	21	26	152	50	2	21	0	0	0	2	0	0		two	6825	193	39	317	1	57	186	1	46	1	0
T17_E17	Squamous cell carcinoma	0	Grade III	Tongue	one	9534	85	25	159	22	1	41	0	0	1	6	0	0		two	6294	193	25	202	23	1	294	0	49	0	0
T17_E18	Squamous cell carcinoma	0	Grade III	Mouth floor	one	6793	39	13	390	2	0	9	0	0	0	6	0	0		two	5239	179	9	882	0	2	210	0	76	0	0
T17_F2	Squamous cell carcinoma	2	Grade III	Gingiva	one	10636	2252	1089	5692	358	5	1	3	5	0	0	0	0		two	8011	781	119	1422	5	48	38	5	37	2	0
T17_F3	Squamous cell carcinoma	0	Grade III	Bucca	one	13299	373	901	1825	414	1	1382	1	1	366	59	1	1		two	8188	41	105	35	6	1020	627	3	25	3	19
T17_F4	Squamous cell carcinoma	0	Grade III	Tongue	one	15097	0	107	687	6	317	3	0	281	2	2	0	0		two	13163	38	4	12	1066	3	0	0	0	0	0
T17_G14	Squamous cell carcinoma	1	Grade II	Tongue	one	10135	372	244	1644	591	79	365	34	62	76	143	24	18		two	6624	205	15	1324	67	337	462	10	242	7	2
T17_G15	Squamous cell carcinoma	0	Grade II	Unknown	one	8399	2	100	224	20	0	1	0	0	0	0	0	0		two	4508	17	3	79	0	665	0	0	0	0	0
T17_G16	Squamous cell carcinoma	1	Grade II	Bucca	one	7324	593	47	988	95	10	10	0	4	2	1	0	0		two	5439	149	4	688	0	47	24	0	12	0	1
T17_G17	Squamous cell carcinoma	0	Grade I	Bucca	one	6811	233	275	2693	136	56	17	9	48	2	14	2	0		two	5967	517	82	2090	0	119	179	0	119	0	18
T17_G18	Squamous cell carcinoma	0	Grade II	Gingiva	one	9200	167	199	491	75	64	64	13	14	16	10	0	3		two	6912	574	107	780	2	45	116	1	61	1	9
T17_H1	Squamous cell carcinoma	0	Grade III	Unknown	one	12624	2	392	636	2	13	1	1	11	1	1	0	0		two	5953	7	0	2	1531	0	0	0	0	0	0
T17_H2	Squamous cell carcinoma	0	Grade I	Tongue	one	10710	255	115	6081	3	371	0	7	354	0	0	0	0		two	4058	730	22	21	27	35	0	2	0	0	0
T17_H3	Squamous cell carcinoma	0	Grade I	Gingiva	one	5046	9	25	122	161	0	2	0	0	0	1	0	0		two	2590	23	6	28	40	114	33	0	0	0	2
T17_H4	Squamous cell carcinoma	0	Grade I	Bucca	one	4215	25	30	334	127	0	6	0	0	1	1	0	0		two	2881	59	47	188	1	241	104	0	45	0	5
T18_A1	Squamous cell carcinoma	0	Grade I	Bucca	one	8299	153	15	840	70	120	183	0	25	11	0	0	0		two	7411	56	0	21	403	25	0	0	0	0	0
T18_A2	Squamous cell carcinoma	0	Grade I	Bucca	one	5698	183	7	401	30	57	158	0	9	2	1	0	0		two	4215	155	6	152	2	74	11	0	4	0	2
T18_A3	Squamous cell carcinoma	1	Grade I	Tongue	one	10960	394	366	342	17	7	97	2	2	10	6	0	0		two	7223	24	0	0	34	16	4	0	0	0	0
T18_A4	Squamous cell carcinoma	0	Grade I	Gingiva	one	9174	474	276	1253	76	66	27	7	39	0	0	0	0		two	6808	153	0	87	2	55	3	1	0	0	2
T18_A5	Squamous cell carcinoma	0	Grade I	Bucca	one	15406	29	205	121	29	22	3	5	1	0	0	0	0		two	8229	0	5	0	0	1371	1	0	0	0	0
T18_A6	Squamous cell carcinoma	0	Grade I	Tongue	one	7926	124	54	184	18	110	186	12	13	5	7	2	1		two	4867	23	0	1	342	69	0	0	0	0	0
T18_A7	Squamous cell carcinoma	2	Grade I	Gingiva	one	13361	965	722	1228	280	188	2379	32	40	266	53	3	9		two	11028	418	68	238	40	2497	69	3	45	3	137
T18_A8	Squamous cell carcinoma	0	Grade II	Mouth floor	one	11459	228	57	102	23	177	180	1	1	0	0	0	0		two	6404	872	20	841	64	108	554	33	167	16	6
T18_A9	Squamous cell carcinoma	0	Grade II	Gingiva	one	13108	5	4	33	16	47	12	0	2	0	0	0	0		two	6431	15	1	2	784	182	7	0	1	0	1
T18_A10	Squamous cell carcinoma	0	Grade II	Bucca	one	12308	272	136	668	66	31	14	5	10	0	0	0	0		two	6395	61	4	76	51	216	0	2	0	0	0
T18_A11	Squamous cell carcinoma	1	Grade II	Mouth floor	one	6463	292	133	896	90	102	138	7	46	8	3	0	0		two	6001	76	6	49	6	25	3	0	0	0	0
T18_A12	Squamous cell carcinoma	0	Grade II	Tongue	one	7432	265	579	860	22	23	288	4	9	20	4	1	0		two	5232	153	86	346	0	29	3	0	2	0	3
T18_A13	Squamous cell carcinoma	1	Grade II	Tongue	one	10466	972	473	1728	111	346	115	36	108	6	2	0	1		two	8720	904	7	672	35	6	46	16	34	7	0
T18_A14	Squamous cell carcinoma	1	Grade II	Lip	one	10699	1787	117	550	89	729	1346	29	101	66	108	29	20		two	8346	941	0	499	139	93	386	32	202	32	32
T18_A15	Squamous cell carcinoma	0	Grade II	Tongue	one	8968	35	108	202	35	111	94	9	24	0	4	0	0		two	5009	13	11	18	1	42	9	0	0	0	0
T18_A16	Squamous cell carcinoma	2	Grade II	Gingiva	one	10057	2608	453	2416	416	832	456	60	347	47	237	72	16		two	7753	1249	48	1204	26	21	352	13	275	11	6
T18_A17	Squamous cell carcinoma	0	Grade II	Bucca	one	12619	21	65	239	36	343	20	36	11	0	0	0	0		two	7190	23	26	6	5	78	17	0	0	0	0
T18_A18	Squamous cell carcinoma	0	Grade II	Tongue	one	8866	52	33	116	10	37	24	0	2	0	3	0	0		two	4881	55	2	24	3	120	16	0	4	0	1
T18_B1	Squamous cell carcinoma	0	Grade II	Bucca	one	7077	223	24	671	42	113	383	8	42	16	60	17	5		two	5662	4	6	0	341	0	0	0	0	0	0
T18_B2	Squamous cell carcinoma	0	Grade II	Tongue	one	8895	52	84	425	21	110	48	11	17	2	2	1	0		two	6112	20	1	2	1	32	3	0	0	0	0
T18_B3	Squamous cell carcinoma	0	Grade II	Tongue	one	11567	62	12	121	13	30	38	3	0	0	0	0	0		two	5723	28	25	35	18	126	0	0	0	0	0
T18_B4	Squamous cell carcinoma	1	Grade II	Bucca	one	8123	894	190	1077	266	122	92	28	24	3	9	1	1		two	5546	886	42	638	78	27	31	2	24	0	7
T18_B5	Squamous cell carcinoma	0	Grade II	Bucca	one	13503	59	171	360	64	90	1	6	14	0	0	0	0		two	7515	31	4	12	140	574	0	0	0	0	1
T18_B6	Squamous cell carcinoma	1	Grade II	Tongue	one	7705	578	582	1549	50	280	195	138	86	14	4	0	1		two	6972	211	1	127	1	164	7	0	2	0	5
T18_B7	Squamous cell carcinoma	2	Grade II	Tongue	one	12346	1355	179	434	241	1232	1630	54	98	116	113	50	43		two	11737	648	2	76	105	512	80	0	12	0	62
T18_B8	Squamous cell carcinoma	1	Grade II	Bucca	one	9774	44	72	194	48	90	84	15	28	10	5	2	2		two	8009	55	17	90	61	1562	152	12	34	5	6
T18_B9	Squamous cell carcinoma	1	Grade II	Gingiva	one	7494	88	40	105	142	70	207	4	9	5	3	0	1		two	6079	266	1	176	50	454	95	0	38	0	14
T18_B10	Squamous cell carcinoma	0	Grade II	Tongue	one	7187	200	225	674	25	32	63	14	12	14	12	1	2		two	7499	437	11	757	23	122	231	3	170	1	10
T18_B11	Squamous cell carcinoma	0	Grade II	Tongue	one	7461	41	118	217	31	20	108	1	3	5	0	0	0		two	5018	31	113	24	18	98	2	0	0	0	0
T18_B12	Squamous cell carcinoma	0	Grade II	Gingiva	one	12905	25	70	205	4	10	1	2	1	0	0	0	0		two	5678	0	16	14	3	133	0	1	0	0	0
T18_B13	Squamous cell carcinoma	1	Grade II	Palate	one	10827	405	405	629	41	117	124	31	29	2	5	1	0		two	6586	598	67	855	0	7	55	0	20	0	0
T18_B14	Squamous cell carcinoma	0	Grade II	Gingiva	one	10867	52	25	54	17	15	1	6	1	0	1	0	0		two	3248	12	187	68	2	465	0	1	0	0	0
T18_B15	Squamous cell carcinoma	1	Grade II	Tongue	one	6439	278	538	350	167	312	85	155	37	15	26	6	4		two	6643	453	68	337	26	120	191	4	56	1	5
T18_B16	Squamous cell carcinoma	0	Grade II	Bucca	one	14593	15	54	80	11	18	8	2	2	0	0	0	0		two	6481	14	64	35	24	172	7	2	4	1	0
T18_B17	Squamous cell carcinoma	1	Grade II	Tongue	one	8293	1351	917	2490	115	525	243	54	56	44	13	1	2		two	8738	1567	384	2846	5	90	270	4	238	2	11
T18_B18	Squamous cell carcinoma	0	Grade II	Gingiva	one	12310	47	100	260	17	9	17	1	1	0	1	0	0		two	7771	114	365	241	0	244	19	0	15	0	0
T18_C1	Squamous cell carcinoma	0	Grade II	Tongue	one	11275	1	14	2	0	2007	2401	0	0	11	0	0	0		two	6918	401	3	2	2183	0	0	0	0	0	0
T18_C2	Squamous cell carcinoma	0	Grade II	Tongue	one	12607	19	7	39	6	347	208	0	2	7	0	0	0		two	10067	191	4	3	4958	2	0	1	0	0	0
T18_C3	Squamous cell carcinoma	2	Grade II	Tongue	one	11314	3984	553	3855	722	588	483	72	223	68	148	30	9		two	10159	2377	3	1295	99	204	398	64	317	43	106
T18_C4	Squamous cell carcinoma	0	Grade II	Maxillary	one	13910	16	9	73	9	19	5	3	1	0	0	0	0		two	6365	38	0	7	4	267	18	0	0	0	2
T18_C5	Squamous cell carcinoma	1	Grade II	Palate	one	9836	652	104	855	267	396	283	29	116	18	101	22	2		two	9182	350	1	194	5	1412	282	1	64	0	52
T18_C6	Squamous cell carcinoma	0	Grade II	Tongue	one	14781	16	16	25	143	22	37	1	0	0	0	0	0		two	10308	10	0	1	365	412	0	0	0	0	0
T18_C7	Squamous cell carcinoma	0	Grade II	Tongue	one	8377	45	141	369	46	21	26	1	3	2	2	0	0		two	5104	14	29	17	3	226	11	0	0	0	0
T18_C8	Squamous cell carcinoma	1	Grade II	Tongue	one	11509	1061	217	846	31	146	78	3	13	5	5	1	0		two	8521	688	220	947	2	113	41	0	22	0	7
T18_C9	Squamous cell carcinoma	1	Grade II	Tongue	one	11548	325	124	275	265	445	257	22	20	20	15	3	2		two	8886	532	93	311	226	388	141	3	57	0	19
T18_C10	Squamous cell carcinoma	0	Grade II	Tongue	one	11521	3	74	11	22	2023	2	32	2	0	0	0	0		two	6743	0	25	1	16	358	0	0	0	0	0
T18_C11	Squamous cell carcinoma	0	Grade II	Palate	one	13319	10	331	133	20	80	8	58	7	0	0	0	0		two	7358	7	7	81	25	2361	1	1	0	0	1
T18_C12	Squamous cell carcinoma	1	Grade II	Lip	one	9396	376	1361	1043	65	336	80	179	104	29	21	10	9		two	9730	65	51	428	3	1009	113	1	34	1	6
T18_C13	Squamous cell carcinoma	0	Grade II	Tongue	one	6640	311	240	767	25	161	121	15	72	12	9	4	0		two	4883	123	30	122	26	72	22	0	5	0	2
T18_C14	Squamous cell carcinoma	0	Grade II	Bucca	one	12404	7	14	45	6	4	6	1	0	0	0	0	0		two	7014	1	12	5	1	110	28	0	0	0	0
T18_C15	Squamous cell carcinoma	1	Grade II	Bucca	one	8028	1570	691	1204	119	49	15	10	21	1	3	1	0		two	5935	2007	22	2168	10	216	476	8	390	7	60
T18_C16	Squamous cell carcinoma	0	Grade II	Bucca	one	11869	5	11	19	10	9	22	0	2	0	0	0	0		two	3398	21	4	27	166	35	2	2	1	0	3
T18_C17	Squamous cell carcinoma	1	Grade II	Gingiva	one	11846	221	425	377	24	61	38	33	8	4	5	0	0		two	10921	92	278	132	18	667	84	1	10	0	1
T18_C18	Squamous cell carcinoma	0	Grade II	Mouth floor	one	12557	0	5	0	1	0	4	0	0	0	0	0	0		two	4666	0	7	3	56	97	0	3	0	0	0
T18_D1	Squamous cell carcinoma	0	Grade II	Tongue	one	11177	4	8	37	13	4	3	1	1	0	0	0	0		two	4897	1	1	1	0	100	0	0	0	0	0
T18_D2	Squamous cell carcinoma	0	Grade II	Tongue	one	12933	5	8	29	46	5	7	0	1	3	0	0	0		two	5883	0	1	0	3	673	0	0	0	0	0
T18_D3	Squamous cell carcinoma	0	Grade II	Tongue	one	14036	73	175	222	25	378	8	22	10	0	0	0	0		two	8905	56	13	5	205	69	5	0	1	0	1
T18_D4	Squamous cell carcinoma	0	Grade III	Tongue	one	11841	4	10	36	19	23	51	5	4	0	0	0	0		two	5741	43	0	15	2	145	6	1	3	0	1
T18_D5	Squamous cell carcinoma	0	Grade III	Bucca	one	12418	642	664	79	389	7783	4244	617	59	438	20	15	415		two	7882	1145	199	297	5612	308	0	157	0	0	24
T18_D6	Squamous cell carcinoma	0	Grade III	Tongue	one	13432	4	8	5	30	17	40	0	0	3	0	0	0		two	7985	1	9	0	141	679	0	0	0	0	0
T18_D7	Squamous cell carcinoma	0	Grade III	Unknown	one	12607	0	3	20	81	4	9	0	1	0	0	0	0		two	6289	0	8	0	33	1951	0	0	0	0	0
T18_D8	Squamous cell carcinoma	0	Grade III	Palate	one	13254	21	49	121	13	46	3	1	24	0	0	0	0		two	8124	6	4	10	6	1109	5	0	0	0	0
T18_D9	Squamous cell carcinoma	2	Grade III	Gingiva	one	10500	1406	1520	1815	374	1045	570	357	444	231	286	122	71		two	8887	895	71	685	122	486	451	36	232	28	54
T18_D10	Squamous cell carcinoma	1	Grade III	Tongue	one	7899	379	135	598	47	58	145	4	7	9	32	1	0		two	6945	535	110	895	0	11	116	0	100	0	1
T18_D11	Squamous cell carcinoma	1	Grade III	Tongue	one	13228	154	133	255	116	68	25	8	21	0	0	0	0		two	8779	276	204	245	27	312	101	6	23	2	0
T18_D12	Squamous cell carcinoma	0	Grade III	Tongue	one	15535	2	13	8	28	32	7	9	2	0	0	0	0		two	7125	3	691	1	1	2512	16	0	0	0	1
T18_D13	Squamous cell carcinoma	0	Grade III	Tongue	one	9041	2	23	68	32	21	169	3	3	3	1	1	0		two	7861	0	103	10	1	125	170	0	0	0	0
T18_D14	Squamous cell carcinoma	0	Grade III	Bucca	one	10482	39	103	39	78	444	46	44	3	4	0	0	1		two	5899	87	3	44	95	97	111	0	1	0	3
T18_D15	Squamous cell carcinoma	0	Grade III	Gingiva	one	13276	4	20	18	16	5	58	0	0	1	0	0	0		two	8280	1	110	0	28	713	285	0	0	0	0
T18_D16	Squamous cell carcinoma	0	Grade III	Oropharynx	one	14778	8	68	36	30	30	14	1	3	0	1	0	0		two	8237	28	51	22	5	958	12	0	2	0	0
T18_D17	Squamous cell carcinoma	0	Grade III	Mouth floor	one	11244	3	52	87	10	45	4	15	5	0	0	0	0		two	4378	4	0	16	0	143	48	0	0	0	0
T18_D18	Squamous cell carcinoma	0	Grade III	Tongue	one	12472	2	6	7	3	3	11	1	0	0	0	0	0		two	4590	0	1	1	0	95	1	0	0	0	0
T18_F1	Squamous cell carcinoma	0	Grade III	Gingiva	one	15308	0	3	0	0	2431	1152	0	0	0	0	0	0		two	9213	219	0	0	4719	17	0	0	0	0	1
T18_F2	Squamous cell carcinoma	0	Grade I	Mouth floor	one	8425	38	7	247	154	60	7	0	30	0	0	0	0		two	4888	4	4	2	8	1523	0	0	0	0	0
T18_F4	Squamous cell carcinoma	0	Grade II	Tongue	one	9962	60	180	129	108	240	150	33	7	9	2	0	0		two	9319	62	0	16	4	120	24	0	2	0	3
T18_F6	Squamous cell carcinoma	0	Grade II	Tongue	one	9150	34	264	241	121	181	525	3	13	34	5	0	0		two	9151	35	1	6	5	51	30	0	2	0	0
T18_F8	Squamous cell carcinoma	0	Grade II	Bucca	one	9173	38	464	515	20	163	225	40	36	34	14	8	2		two	8851	17	0	12	120	305	18	0	1	0	2
T18_F10	Squamous cell carcinoma	1	Grade II	Tongue	one	9915	945	491	1222	59	187	66	23	29	15	24	3	0		two	6290	625	384	1515	50	474	306	34	250	18	6
T18_F12	Squamous cell carcinoma	0	Grade II	Gingiva	one	10998	8	42	116	60	5	5	0	0	0	0	0	0		two	5486	0	273	16	2	276	44	0	2	0	0
T18_F14	Squamous cell carcinoma	2	Grade II	Tongue	one	9867	1537	1541	2451	239	628	49	225	307	15	15	9	6		two	8512	1237	52	1605	467	424	258	111	228	24	16
T18_F16	Squamous cell carcinoma	0	Grade II	Tongue	one	9097	12	149	20	38	17	39	2	0	0	0	0	0		two	5711	154	2	35	22	283	63	0	3	0	1
T18_F18	Squamous cell carcinoma	2	Grade II	Tongue	one	6045	1108	983	1129	218	293	389	108	108	119	142	41	19		two	7655	1072	1	1211	1	31	215	0	135	0	0
T18_G2	Squamous cell carcinoma	1	Grade II	Jaw	one	10522	267	140	431	106	142	23	5	41	0	4	1	0		two	8186	139	3	95	0	287	4	0	0	0	6
T18_G4	Squamous cell carcinoma	0	Grade II	Tongue	one	13274	7	78	67	3	91	17	15	7	0	0	0	0		two	7287	10	11	24	2	230	0	0	0	0	0
T18_G6	Squamous cell carcinoma	1	Grade II	Bucca	one	10258	1410	143	3024	241	75	616	10	31	20	146	6	6		two	10485	327	504	307	0	197	9	0	6	0	3
T18_G8	Squamous cell carcinoma	0	Grade II	Oropharynx	one	10921	12	39	83	60	23	73	3	0	2	1	0	0		two	6954	3	116	4	8	294	58	0	0	0	0
T18_G10	Squamous cell carcinoma	0	Grade III	Lip	one	8114	36	160	69	23	93	95	21	6	9	2	0	0		two	6156	26	67	16	20	230	104	0	2	0	0
T18_G12	Squamous cell carcinoma	0	Grade III	Tongue	one	11996	40	323	115	27	178	43	25	8	8	1	0	0		two	11217	17	368	21	17	1179	46	0	1	0	0
T18_G14	Squamous cell carcinoma	0	Grade III	Mouth floor	one	6650	30	151	273	35	118	162	2	6	12	6	0	0		two	4203	247	11	198	23	128	81	1	57	1	4
T18_G16	Squamous cell carcinoma	2	Grade III	Tongue	one	6536	186	155	520	19	45	379	6	26	34	15	1	1		two	5518	53	112	521	53	315	2	35	2	0	2
T18_I2	Squamous cell carcinoma	0	Grade I	Bucca	one	11518	25	1	82	32	2	6	1	2	0	0	0	0		two	5353	0	1	6	1	989	1	0	0	0	0
T18_I3	Squamous cell carcinoma	0	Grade II	Tongue	one	12199	310	272	587	262	17	14	8	7	1	1	0	0		two	9053	124	2	70	0	104	22	0	1	0	6
T18_I4	Squamous cell carcinoma	1	Grade II	Unknown	one	8039	736	405	1216	125	81	883	4	35	154	17	3	3		two	8647	609	21	220	4	615	124	0	23	0	38
T18_I5	Squamous cell carcinoma	0	Grade II	Bucca	one	8729	466	1247	1529	162	106	225	22	70	56	26	8	3		two	8382	227	2	183	12	435	72	2	42	0	5
T18_I6	Squamous cell carcinoma	0	Grade I	Palate	one	9556	0	5	2	144	717	1423	1	0	2	0	0	1		two	6369	47	0	17	104	0	0	1	0	0	0
T18_I7	Squamous cell carcinoma	0	Grade I	Gingiva	one	8268	320	150	750	154	54	19	22	24	3	8	2	2		two	5864	68	4	101	19	102	22	0	6	0	1
T18_I8	Squamous cell carcinoma	0	Grade II	Bucca	one	9446	1	510	33	6	1684	1990	485	33	502	33	33	478		two	7202	256	3	0	1157	16	0	0	0	0	2
T18_I9	Squamous cell carcinoma	0	Grade II	Tongue	one	13168	0	4	3	8	7	39	0	0	0	0	0	0		two	5824	0	149	0	3	814	32	0	0	0	0
T18_I10	Squamous cell carcinoma	0	Grade I	Tongue	one	11065	0	23	1	252	3691	2740	2	0	20	1	0	2		two	2105	643	23	0	486	0	0	0	0	0	0
T18_I11	Squamous cell carcinoma	0	Grade II	Lip and Bucca	one	11657	1	16	11	120	11	12	4	0	0	0	0	0		two	3701	5	1	1	40	481	8	0	0	0	1
T18_I12	Squamous cell carcinoma	0	Grade II	Mouth floor	one	13592	0	7	2	57	7	49	0	0	0	1	0	0		two	6730	0	42	0	0	384	214	0	0	0	0
T18_I13	Squamous cell carcinoma	2	Grade II	Tongue	one	10414	1367	410	259	457	672	1216	133	22	189	118	10	68		two	9016	1419	84	739	12	232	608	4	343	4	100
T18_I16	Squamous cell carcinoma	0	Grade II	Bucca	one	11184	273	78	34	943	1354	959	31	2	26	2	0	4		two	1848	533	0	62	147	0	0	3	0	0	0
T18_I17	Squamous cell carcinoma	0	Grade II	Gingiva	one	14814	62	16	33	12	954	118	2	1	2	3	0	0		two	8204	79	0	16	1924	9	9	0	0	0	0
T18_I18	Squamous cell carcinoma	0	Grade II	Bucca	one	10555	5	9	2	38	637	214	2	2	8	1	1	2		two	7024	10	0	1	1487	97	9	0	0	0	0
T18_J1	Squamous cell carcinoma	0	Grade II	Oropharynx	one	13949	9	17	22	34	13	20	1	0	0	0	0	0		two	7622	0	0	1	6	134	0	0	0	0	0
T18_J2	Squamous cell carcinoma	1	Grade II	Bucca	one	8366	264	304	324	155	216	95	52	15	11	3	1	1		two	8839	100	0	39	1	296	3	0	1	0	5
T19_1	Squamous cell carcinoma	2	Grade I	Unknown	one	4629	1707	79	883	341	155	427	10	68	56	265	35	9		two	7589	1483	0	1004	14	43	532	10	331	10	38
T19_2	Squamous cell carcinoma	0	Grade I	Bucca	one	3903	135	98	400	8	38	51	1	8	6	17	0	1		two	4104	0	1	0	44	50	6	0	0	0	0
T19_3	Squamous cell carcinoma	1	Grade I	Tongue	one	6486	62	8	111	4	6	52	0	1	5	4	0	0		two	5915	225	10	81	2	506	35	0	3	0	2
T19_4	Squamous cell carcinoma	1	Grade I	Bucca	one	11146	1155	374	2009	108	203	55	38	68	3	9	1	0		two	9516	298	0	79	34	136	109	1	32	1	16
T19_5	Squamous cell carcinoma	2	Grade I	Tongue	one	9808	1209	641	798	63	366	611	66	81	132	112	34	26		two	9958	209	5	35	92	51	208	0	15	0	4
T19_6	Squamous cell carcinoma	0	Grade I	Gingiva	one	5751	23	46	142	3	9	72	2	2	2	1	0	0		two	4428	4	6	0	42	7	1	0	0	0	0
T19_7	Squamous cell carcinoma	0	Grade I	Gingiva	one	5620	328	60	993	61	90	738	2	57	5	14	3	0		two	7902	263	381	285	7	131	111	0	26	0	0
T19_8	Squamous cell carcinoma	1	Grade I	Bucca	one	9958	576	211	520	24	584	148	87	57	1	1	1	0		two	7535	81	26	21	25	30	68	0	3	0	0
T19_9	Squamous cell carcinoma	2	Grade I	Gingiva	one	8212	938	15	727	22	100	97	0	33	4	6	3	0		two	7069	60	56	72	0	340	93	0	13	0	3
T19_10	Squamous cell carcinoma	0	Grade I	Gingiva	one	7655	97	598	804	12	141	3	32	85	2	0	0	0		two	10074	24	13	11	74	120	84	0	2	0	1
T19_11	Squamous cell carcinoma	0	Grade I	Jaw	one	8316	618	90	1118	20	309	397	12	56	12	39	23	9		two	8254	472	638	1107	1	125	170	0	143	0	16
T19_12	Squamous cell carcinoma	0	Grade I	Tongue	one	10208	57	7	198	11	78	55	0	8	0	2	0	0		two	6259	5	9	7	0	18	28	0	0	0	0
T19_13	Squamous cell carcinoma	0	Grade I	Tongue	one	9011	1	1	20	3	99	482	1	4	0	3	3	0		two	6321	1	160	5	0	74	2	0	0	0	0
T19_14	Squamous cell carcinoma	1	Grade I	Tongue	one	4321	793	232	836	5	20	89	1	15	10	35	2	1		two	6648	344	268	590	0	44	20	0	7	0	1
T19_15	Squamous cell carcinoma	0	Grade II		one	7939	147	48	630	6	64	225	4	6	2	23	3	0		two	7232	39	33	192	0	37	39	0	17	0	0
T19_16	Squamous cell carcinoma	0	Grade II	Palate	one	12223	6	2	2	0	38	127	0	0	0	0	0	0		two	8302	0	157	2	0	574	38	0	0	0	0
T19_17	Squamous cell carcinoma	0	Grade II	Tongue	one	7983	12	3	37	0	1	51	0	0	3	0	0	0		two	7851	2	57	3	0	53	7	0	1	0	0
T19_18	Squamous cell carcinoma	0	Grade II	Tongue	one	7758	26	3	63	0	3	61	0	0	0	1	0	0		two	6887	60	3	13	0	1	7	0	1	0	0
T19_19	Squamous cell carcinoma	0	Grade II	Bucca	one	12973	41	50	132	81	13	10	7	0	1	1	0	0		two	7001	0	0	0	0	109	0	0	0	0	0
T19_20	Squamous cell carcinoma	2	Grade II	Unknown	one	6377	1179	315	1294	435	29	250	12	19	85	223	5	2		two	9520	1674	0	804	104	48	234	75	197	70	30
T19_21	Squamous cell carcinoma	0	Grade II	Oropharynx	one	11443	26	228	158	7	38	19	12	15	0	1	0	0		two	5788	325	1	131	181	26	52	0	28	0	1
T19_22	Squamous cell carcinoma	0	Grade II	Tongue	one	5391	107	106	436	8	5	52	1	0	1	6	0	0		two	6409	0	6	0	0	108	6	0	0	0	0
T19_23	Squamous cell carcinoma	0	Grade II	Gingiva	one	12822	10	4	26	14	2	17	0	0	2	2	0	0		two	4367	0	13	0	0	1447	0	0	0	0	0
T19_24	Squamous cell carcinoma	1	Grade II	Tongue	one	6651	222	359	1248	22	86	198	18	21	6	17	2	0		two	8951	129	42	22	12	105	253	0	2	0	5
T19_25	Squamous cell carcinoma	0	Grade II	Gingiva	one	6820	115	231	413	7	140	166	41	55	0	1	0	0		two	7069	117	96	84	0	116	124	0	3	0	0
T19_26	Squamous cell carcinoma	1	Grade II	Tongue	one	4854	466	1024	1348	34	91	50	19	65	1	7	2	0		two	7432	424	52	203	8	40	248	3	36	2	2
T19_27	Squamous cell carcinoma	0	Grade II	Bucca	one	12483	18	23	97	2	4	16	0	3	0	2	0	0		two	6896	3	7	3	70	67	11	0	1	0	0
T19_28	Squamous cell carcinoma	0	Grade II	Unknown	one	11756	14	23	92	7	0	45	0	0	0	0	0	0		two	4580	15	5	1	0	112	9	0	0	0	0
T19_29	Squamous cell carcinoma	0	Grade II	Bucca	one	8186	81	42	900	41	106	537	2	9	8	6	2	1		two	8324	24	1926	35	1	232	371	0	14	0	0
T19_30	Squamous cell carcinoma	2	Grade II	Mouth floor	one	8936	701	386	560	56	98	196	16	14	3	12	3	1		two	9194	1511	18	1074	29	19	751	12	406	10	2
T19_31	Squamous cell carcinoma	2	Grade II	Tongue	one	7444	608	111	615	80	86	138	0	9	6	8	0	0		two	8583	1007	376	925	55	121	470	25	148	7	1
T19_32	Squamous cell carcinoma	0	Grade II	Tongue	one	9470	33	30	57	30	55	259	2	0	0	0	0	0		two	7699	26	272	24	17	4	9	0	0	0	0
T19_33	Squamous cell carcinoma	0	Grade II	Palate	one	10391	32	35	256	3	180	246	1	32	2	3	3	1		two	8778	133	84	79	44	132	40	3	16	0	0
T19_34	Squamous cell carcinoma	0	Grade II	Bucca	one	9974	8	26	142	0	17	65	4	1	0	0	0	0		two	7372	2	30	2	9	144	32	0	0	0	0
T19_35	Squamous cell carcinoma	1	Grade II	Mouth floor	one	5962	196	34	553	13	37	120	0	18	0	3	1	0		two	5923	224	30	152	20	73	18	8	8	3	0
T19_36	Squamous cell carcinoma	0	Grade II	Tongue	one	9719	20	33	134	2	5	12	0	1	1	3	0	0		two	6130	1	2	0	0	228	0	0	0	0	0
T19_37	Squamous cell carcinoma	0	Grade II	Gingiva	one	12797	77	254	466	13	84	11	34	19	1	0	0	0		two	8763	20	0	3	0	7	2	0	0	0	0
T19_38	Squamous cell carcinoma	2	Grade II	Mouth floor	one	8892	110	165	330	43	433	844	21	39	29	37	18	9		two	6833	31	27	20	3	152	28	0	5	0	0
T19_40	Squamous cell carcinoma	0	Grade II	Bucca	one	8939	9	6	26	4	1	24	0	0	0	3	0	0		two	3674	5	1	1	49	80	0	0	0	0	0
T19_41	Squamous cell carcinoma	0	Grade II	Tongue	one	6415	127	42	638	17	11	52	4	6	1	25	1	0		two	8173	6	89	17	1	65	2	0	0	0	0
T19_42	Squamous cell carcinoma	0	Grade II	Tongue	one	5991	38	37	72	2	76	784	1	0	13	0	0	1		two	7465	10	0	0	188	20	0	0	0	0	0
T19_43	Squamous cell carcinoma	0	Grade II	Gingiva	one	7855	48	518	700	11	233	28	63	97	0	2	1	0		two	8122	26	0	5	1	54	8	0	0	0	1
T19_44	Squamous cell carcinoma	1	Grade II	Tongue	one	6527	594	58	796	28	302	165	11	118	7	33	5	2		two	7863	876	2	420	2	48	69	1	23	0	5
T19_45	Squamous cell carcinoma	1	Grade II	Bucca	one	6559	375	1069	1422	24	356	128	149	180	15	31	9	6		two	8075	205	43	155	20	17	103	4	22	0	1
T19_46	Squamous cell carcinoma	0	Grade II	Mouth floor	one	9300	0	11	32	9	6	77	0	2	1	0	0	0		two	5101	171	3	61	4	21	34	0	5	0	0
T19_47	Squamous cell carcinoma	0	Grade II	Bucca	one	9615	2	1	5	4	22	69	0	0	0	0	0	0		two	2299	2	5	0	1	10	7	0	0	0	0
T19_48	Squamous cell carcinoma	0	Grade II	Bucca	one	12586	6	81	53	27	82	207	3	3	5	0	0	0		two	10746	10	27	6	0	102	30	0	0	0	0
T19_49	Squamous cell carcinoma	0	Grade II	Tongue	one	10543	338	27	204	234	476	409	27	139	14	52	51	14		two	7831	0	274	5	4	76	0	1	0	0	0
T19_50	Squamous cell carcinoma	1	Grade II	Tongue	one	3560	22	19	88	4	3	32	0	0	2	1	0	0		two	3865	12	303	20	0	151	19	0	0	0	0
T19_51	Squamous cell carcinoma	2	Grade II	Mouth floor	one	9536	2370	4652	3018	172	259	589	149	187	437	295	61	56		two	11409	2494	130	1717	88	98	1591	50	669	44	39
T19_52	Squamous cell carcinoma	0	Grade II	Bucca	one	11343	2	24	50	69	104	41	5	0	0	0	0	0		two	6326	0	40	3	3	286	7	0	0	0	0
T19_53	Squamous cell carcinoma	0	Grade II	Tongue	one	11489	13	43	80	271	64	67	6	5	0	0	0	0		two	5765	119	27	120	2	27	43	0	8	0	0
T19_54	Squamous cell carcinoma	1	Grade II	Tongue	one	8028	258	497	384	5	424	1405	138	68	69	24	11	8		two	11269	1298	0	527	16	8	222	1	92	1	1
T19_55	Squamous cell carcinoma	0	Grade II	Tongue	one	6682	403	2365	2096	16	499	95	343	237	18	10	3	4		two	9257	54	18	3	0	10	0	0	0	0	0
T19_56	Squamous cell carcinoma	0	Grade II	Tongue	one	10797	25	205	237	364	41	50	24	8	1	3	0	0		two	7642	9	3	1	6	262	3	0	0	0	0
T19_58	Squamous cell carcinoma	0	Grade II	Tongue	one	10234	13	87	147	11	9	14	8	1	0	0	0	0		two	6348	2	484	2	0	887	12	0	0	0	0
T19_59	Squamous cell carcinoma	0	Grade II	Bucca	one	4856	157	349	752	110	83	206	19	19	38	55	10	5		two	7449	22	70	11	8	343	15	0	0	0	1
T19_60	Squamous cell carcinoma	1	Grade II	Tongue	one	10320	9	101	117	4	54	186	23	1	2	0	0	0		two	6881	2	0	0	6	461	2	0	0	0	0
T19_61	Squamous cell carcinoma	0	Grade II	Bucca	one	7223	13	113	150	2	30	15	26	7	0	0	0	0		two	3868	1	23	2	3	897	4	0	0	0	0
T19_62	Squamous cell carcinoma	0	Grade II	Bucca	one	3463	130	164	577	13	143	155	25	67	15	34	9	4		two	6934	120	62	52	4	369	128	0	4	0	1
T19_63	Squamous cell carcinoma	0	Grade II	Tongue	one	3044	134	224	441	7	137	271	14	17	13	40	8	7		two	4211	33	29	71	11	98	63	7	7	1	0
T19_64	Squamous cell carcinoma	0	Grade II	Tongue	one	12721	4	15	38	1	725	26	0	0	0	0	0	0		two	4882	0	2	0	0	102	1	0	0	0	0
T19_65	Squamous cell carcinoma	0	Grade II	Tongue	one	4085	48	247	400	2	12	86	4	7	0	1	0	0		two	6515	65	281	107	6	32	77	3	22	1	1
T19_66	Squamous cell carcinoma	0	Grade II	Palate	one	8930	40	39	259	1	1	2	0	0	0	0	0	0		two	6972	22	45	6	0	496	23	0	0	0	0
T19_67	Squamous cell carcinoma	0	Grade II	Tongue	one	4362	22	145	129	19	65	62	58	10	0	3	0	0		two	5213	23	22	32	13	274	51	0	1	0	0
T19_68	Squamous cell carcinoma	0	Grade II	Tongue	one	5889	41	191	414	12	91	87	61	26	4	1	0	1		two	7134	64	38	41	53	119	80	3	3	1	0
T19_69	Squamous cell carcinoma	0	Grade II	Bucca	one	3452	96	528	437	12	76	35	42	57	7	10	10	5		two	5353	60	104	35	10	18	103	0	0	0	0
T19_70	Squamous cell carcinoma	1	Grade II	Bucca	one	6655	10	12	56	2	2	23	0	1	0	0	0	0		two	2669	1	58	1	0	60	0	0	0	0	0
T19_71	Squamous cell carcinoma	0	Grade II	Gingiva	one	10088	23	374	307	17	135	11	71	11	0	1	0	0		two	7596	18	18	10	35	66	33	0	3	0	0
T19_72	Squamous cell carcinoma	0	Grade II	Bucca	one	4173	414	250	711	34	217	176	34	116	74	94	35	21		two	6890	444	1	305	22	36	114	6	57	4	1
T19_73	Squamous cell carcinoma	2	Grade II	Bucca	one	11565	6	13	103	17	7	19	1	0	8	1	0	0		two	6498	0	0	0	0	120	0	0	0	0	0
T19_74	Squamous cell carcinoma	0	Grade II	Tongue	one	4494	1842	1509	2313	328	160	395	96	115	157	269	45	23		two	7797	2239	10	2187	44	55	337	37	331	27	10
T19_75	Squamous cell carcinoma	2	Grade II	Tongue	one	10202	27	56	188	4	17	46	8	3	0	2	0	0		two	6394	0	3	0	5	101	0	0	0	0	0
T19_76	Squamous cell carcinoma	0	Grade II	Tongue	one	9561	5	80	34	2	295	335	30	5	4	2	0	0		two	5133	122	50	18	4	119	8	0	2	0	0
T19_77	Squamous cell carcinoma	0	Grade II	Tongue	one	12265	48	10	64	2	24	107	0	0	0	2	0	0		two	6196	23	2	0	4	172	3	0	0	0	0
T19_78	Squamous cell carcinoma	1	Grade II	Gingiva	one	9269	59	754	450	2	30	15	25	17	0	1	0	0		two	5299	16	1	3	9	5	2	0	0	0	0
T19_79	Squamous cell carcinoma	0	Grade II	Tongue	one	7674	17	16	94	6	3	39	0	0	1	4	0	0		two	6222	82	8	42	1	77	13	0	0	0	0
T19_80	Squamous cell carcinoma	0	Grade II	Tongue	one	6456	296	447	874	9	86	343	13	49	46	50	13	7		two	8572	237	70	127	5	61	170	0	56	0	0
T19_81	Squamous cell carcinoma	1	Grade II	Tongue	one	4383	603	1027	1157	62	338	153	235	205	80	119	47	35		two	8334	1462	4	859	49	140	217	18	94	5	8
T19_82	Squamous cell carcinoma	1	Grade II	Tongue	one	16558	11	4	57	12	16	10	0	0	0	0	0	0		two	6504	1	3	0	0	36	0	0	0	0	0
T19_83	Squamous cell carcinoma	0	Grade II	Tongue	one	14023	3511	4641	2205	1327	5120	10437	2520	1476	4498	1924	1421	2483		two	11613	5254	18	2922	130	111	696	42	305	28	103
T19_84	Squamous cell carcinoma	0	Grade II	Tongue	one	5178	67	186	502	97	107	22	77	37	1	2	0	0		two	6758	17	36	3	6	21	4	0	0	0	0
T19_85	Squamous cell carcinoma	1	Grade II	Tongue	one	5981	399	918	634	8	17	140	0	6	10	17	1	0		two	8369	401	7	103	0	31	101	0	13	0	0
T19_86	Squamous cell carcinoma	0	Grade II	Tongue	one	12580	1	121	30	2	36	72	25	5	6	0	0	0		two	5972	33	8	5	29	38	16	0	0	0	0
T19_87	Squamous cell carcinoma	0	Grade II	Tongue	one	6613	41	68	161	7	86	276	1	5	6	7	1	1		two	2939	17	67	30	1	78	39	0	2	0	0
T19_88	Squamous cell carcinoma	0	Grade II	Palate	one	7073	88	844	1095	5	330	69	112	172	5	7	6	1		two	11297	232	243	110	27	153	153	1	5	1	1
T19_89	Squamous cell carcinoma	0	Grade II	Tongue	one	8656	16	40	184	3	37	147	3	5	0	0	0	0		two	6211	6	35	4	2	87	15	0	0	0	0
T19_90	Squamous cell carcinoma	2	Grade II	Tongue	one	4537	628	46	338	48	92	84	7	31	10	33	16	7		two	9163	2435	24	2465	33	131	176	14	165	1	4
T19_91	Squamous cell carcinoma	1	Grade II	Bucca	one	4856	388	779	1045	53	222	179	96	92	67	69	20	20		two	9440	624	2	489	4	266	256	0	135	0	18
T19_92	Squamous cell carcinoma	1	Grade II	Tongue	one	3871	231	171	530	20	58	64	11	50	1	28	7	0		two	7403	441	61	137	57	110	6	5	3	1	0
T19_93	Squamous cell carcinoma	0	Grade II	Tongue	one	5318	50	99	291	23	101	170	21	14	9	13	3	2		two	8701	330	36	122	3	344	24	1	6	0	10
T19_94	Squamous cell carcinoma	0	Grade II	Bucca	one	13846	5	19	41	73	382	92	0	2	0	2	2	0		two	5471	1	11	0	0	221	0	0	0	0	0
T19_95	Squamous cell carcinoma	0	Grade II	Tongue	one	3504	36	224	252	9	39	141	31	14	10	6	1	0		two	6090	0	32	0	29	137	3	0	0	0	0
T19_96	Squamous cell carcinoma	1	Grade II	Oropharynx	one	11434	234	132	339	67	51	36	7	7	1	6	0	0		two	6580	1530	34	1171	12	142	141	4	117	0	6
T19_97	Squamous cell carcinoma	0	Grade II	Gingiva	one	11430	13	233	175	4	70	58	36	6	1	0	0	0		two	8477	102	8	11	12	14	42	0	0	0	0
T19_98	Squamous cell carcinoma	0	Grade II	Tongue	one	3496	58	20	237	3	13	108	1	8	2	4	1	0		two	3468	158	46	160	6	276	20	0	7	0	0
T19_99	Squamous cell carcinoma	0	Grade II	Bucca	one	6071	85	422	516	3	65	34	43	24	4	20	3	1		two	6629	3	28	17	0	507	5	0	0	0	1
T19_100	Squamous cell carcinoma	1	Grade II	Tongue	one	4410	317	731	970	28	551	372	254	286	264	182	95	117		two	7825	592	2	145	6	91	143	0	22	0	4
T19_101	Squamous cell carcinoma	1	Grade II	Tongue	one	6594	165	196	526	35	88	93	50	33	7	21	2	0		two	6742	288	1	98	3	62	62	1	7	0	3
T19_102	Squamous cell carcinoma	1	Grade II	Tongue	one	5672	145	339	612	25	243	119	72	76	37	32	11	10		two	8494	204	15	133	23	123	46	6	11	2	1
T19_103	Squamous cell carcinoma	0	Grade II	Tongue	one	8214	9	29	136	17	0	47	0	0	0	0	0	0		two	4564	0	3	0	0	12	10	0	0	0	0
T19_104	Squamous cell carcinoma	1	Grade II	Lip	one	7029	1107	3747	2395	61	711	52	497	463	27	32	15	9		two	9908	3310	9	1899	223	44	418	67	295	25	6
T19_105	Squamous cell carcinoma	1	Grade II	Oropharynx	one	6317	363	159	369	51	106	48	7	33	2	1	1	0		two	5992	765	86	425	22	67	36	6	22	1	1
T19_106	Squamous cell carcinoma	0	Grade II	Tongue	one	4528	209	172	533	22	33	47	7	18	1	3	1	0		two	6515	697	528	797	2	50	28	0	21	0	2
T19_107	Squamous cell carcinoma	0	Grade II	Tongue	one	11132	11	17	135	3	121	4	0	0	0	0	0	0		two	4841	1	48	1	0	119	0	0	0	0	0
T19_108	Squamous cell carcinoma	0	Grade II	Tongue	one	7684	84	324	296	4	204	61	158	63	3	1	0	0		two	6076	100	58	70	28	61	7	1	1	0	1
T19_109	Squamous cell carcinoma	0	Grade II	Bucca and gingiva	one	3505	56	27	153	12	234	650	5	16	7	22	13	2		two	5224	190	29	244	2	273	12	2	11	0	8
T19_110	Squamous cell carcinoma	1	Grade II	Gingiva	one	9916	528	115	420	40	37	122	1	2	1	1	0	1		two	5892	1622	5	865	1	167	22	0	22	0	53
T19_111	Squamous cell carcinoma	0	Grade II	Tongue	one	6997	71	12	26	22	432	736	1	21	10	11	11	1		two	4649	0	14	1	0	235	0	0	0	0	0
T19_112	Squamous cell carcinoma	0	Grade II	Gingiva	one	13680	10	32	105	29	6	17	2	0	0	0	0	0		two	3770	0	8	0	1	387	0	0	0	0	0
T19_113	Squamous cell carcinoma	1	Grade II	Maxillary	one	4702	230	398	788	37	134	125	30	84	3	8	4	0		two	8049	355	48	375	108	332	7	8	4	0	1
T19_114	Squamous cell carcinoma	0	Grade II	Tongue	one	5575	157	385	686	64	202	58	168	63	5	10	2	4		two	7448	1064	106	1023	14	308	165	3	146	1	4
T19_115	Squamous cell carcinoma	0	Grade II	Tongue	one	6180	27	112	338	6	26	37	13	11	0	3	0	0		two	8791	22	10	10	25	205	40	0	0	0	0
T19_116	Squamous cell carcinoma	1	Grade II	Tongue	one	6667	191	133	159	22	322	693	47	31	25	22	18	6		two	7628	601	40	246	26	109	94	3	7	0	27
T19_117	Squamous cell carcinoma	0	Grade II	Tongue	one	6685	32	83	283	3	43	77	11	14	2	7	4	1		two	6205	3	14	5	7	20	43	0	0	0	0
T19_118	Squamous cell carcinoma	0	Grade II	Jaw	one	9962	12	205	225	4	31	42	11	9	0	0	0	0		two	6042	63	24	12	8	45	5	0	0	0	0
T19_119	Squamous cell carcinoma	0	Grade III	Oropharynx	one	10189	19	30	153	14	54	110	1	4	0	1	0	0		two	7589	8	66	3	7	398	218	0	0	0	0
T19_120	Squamous cell carcinoma	0	Grade III	Gingiva	one	10063	22	81	254	4	22	108	1	6	0	1	1	0		two	8484	11	62	5	3	47	1	0	0	0	0
T19_121	Squamous cell carcinoma	0	Grade III	Gingiva	one	5445	308	448	1015	62	178	103	52	87	12	22	12	3		two	8216	616	120	248	55	67	249	7	28	2	4
T19_122	Squamous cell carcinoma	1	Grade III	Tongue	one	7513	122	183	399	27	111	96	4	37	2	10	7	0		two	7906	257	14	73	66	9	74	1	6	1	0
T19_123	Squamous cell carcinoma	2	Grade III	Bucca	one	4336	1300	590	766	58	292	722	46	87	104	83	29	12		two	7119	1517	135	1073	14	40	56	2	20	0	4
T19_124	Squamous cell carcinoma	0	Grade III	Tongue	one	12754	11	26	54	1	16	69	4	3	0	0	0	0		two	7192	4	163	2	4	130	0	0	0	0	0
T19_125	Squamous cell carcinoma	0	Grade III	Tongue	one	10739	9	35	72	4	24	110	5	2	0	0	0	0		two	6999	1	159	1	6	159	0	0	0	0	0
T19_126	Squamous cell carcinoma	0	Grade III	Tongue	one	7134	11	117	177	3	74	12	24	8	4	0	0	0		two	6135	49	14	33	7	56	10	0	3	0	0
T19_127	Squamous cell carcinoma	0	Grade III	Maxillary	one	8999	82	369	524	6	28	1	20	13	1	0	0	0		two	9021	83	30	20	33	345	0	0	0	0	1
T19_128	Squamous cell carcinoma	2	Grade III	Tongue	one	4378	1095	1030	1837	123	266	318	139	144	74	121	36	26		two	8453	1401	56	887	48	481	235	21	184	10	105
T19_129	Squamous cell carcinoma	0	Grade III	Tongue	one	7526	15	1022	359	2	52	1082	42	15	70	4	0	0		two	8483	0	371	0	138	190	311	0	0	0	0
T19_130	Squamous cell carcinoma	1	Grade III	Tongue	one	5711	538	985	1082	88	29	174	10	14	53	35	2	1		two	7820	1193	2	377	0	140	146	0	27	0	7
T19_131	Squamous cell carcinoma	0	Grade III	Tongue	one	5167	207	479	1036	304	1161	104	181	165	0	24	4	0		two	8490	156	4	12	39	296	0	0	0	0	1
T19_132	Squamous cell carcinoma	0	Grade III	Tongue	one	7511	30	53	225	19	15	30	8	4	0	1	0	0		two	7130	2	19	1	8	511	2	0	0	0	0
T19_133	Squamous cell carcinoma	0	Grade III	Tongue	one	4283	106	178	488	11	57	12	35	16	0	6	1	0		two	6850	28	31	36	172	37	0	5	0	0	0
T19_134	Squamous cell carcinoma	0	Grade III	Tongue	one	10361	92	44	282	186	479	368	3	24	0	10	4	0		two	7964	390	27	266	23	24	53	3	16	0	0
