# Supplementary material for: Mature tertiary lymphoid structures evoke intra-tumoral T and B cell responses via progenitor exhausted CD4+ T cells in head and neck cancer
Source: Nat Commun. 2025 May 7;16:4228. doi: 10.1038/s41467-025-59341-w (PMC12059173; doi:10.1038/s41467-025-59341-w)
Supplement: Supplementary file 8 — Supplementary Data 6 [file 41467_2025_59341_MOESM8_ESM.xlsx]

## Sheet: Sheet1
The antibodies used for IHC and mIHC in this study.
Antibodies were used for IHC
Number	Antibodies	Manufacturers	Dilutions	Catalog numbers
1	anti-CD20	Cell Signaling Technology	1:200	48750
2	anti-CD3ε	Abcam	1:150	ab16669
3	anti-CD23	Abcam	1:200	ab92495
Antibodies were used for IHC by OCT embedding
Number	Antibodies	Manufacturers	Dilutions	Catalog numbers	Clone
1	CD20 Monoclonal Antibody	eBioscience	1:200	14-0209-82	2H7
2	CD3 Monoclonal Antibody	eBioscience	1:200	14-0038-82	UCHT1
3	CD23 Monoclonal Antibody	eBioscience	1:200	14-0238-82	EBVCS2
Antibodies were used for mIHC
Number	Antibodies	Manufacturers	Dilutions	Catalog numbers
1	anti-CD20	Cell Signaling Technology	1:1000	48750
2	anti-CD3ε	Abcam	1:150	ab16669
3	anti-CD23	Abcam	1:900	ab92495
4	anti-TCF1	Cell Signaling Technology	1:600	2203
5	anti-CD4	Cell Signaling Technology	1:1000	48274
6	anti-CD8	Cell Signaling Technology	1:800	85336
7	anti-PD-1	Cell Signaling Technology	1:600	43248
8	anti-Granzyme B	Cell Signaling Technology	1:800	46890
9	anti-CCR7	Abcam	1:1200	ab253187
10	anti-CXCR5	Abcam	1:1200	ab46218
11	anti-DC-LAMP	Atlas Antibodies	1:600	HPA051467
12	anti-CXCL13	Abcam	1:600	ab92495
14	anti-BCL6	Cell Signaling Technology	1:600	89369
15	anti-CD1c	Abcam	1:1400	ab246520
