# Supplementary material for: Mature tertiary lymphoid structures evoke intra-tumoral T and B cell responses via progenitor exhausted CD4+ T cells in head and neck cancer
Source: Nat Commun. 2025 May 7;16:4228. doi: 10.1038/s41467-025-59341-w (PMC12059173; doi:10.1038/s41467-025-59341-w)
Supplement: Supplementary file 11 — Source Data [file 41467_2025_59341_MOESM11_ESM.xlsx]

## Sheet: Fig. 2
Fig. 2
Fig. 2h	Clone size in each CD8+ T cell subclusters separated by TLS status
	nTLS	imTLS	mTLS
	57	114	371
	150	342	188
	359	131	658
	501	179	301
			703
Fig. 2i	Clone size in each CD8+ T cell subclusters separated by TLS status
	nTLS	imTLS	mTLS
	57	114	371
	150	342	188
	359	131	658
	501	179	301
			703
Fig. 2I	The number of functional clonotypes shared with stem-like CD8+ T cells in different status of TLS
	nTLS	imTLS	mTLS
	3	1	15
	7	17	7
	12	1	40
	39	12	26
			90
Fig. 2m	The proportion of shared stem-like and functional features in expanded clonotypes across different status of TLS
	nTLS	imTLS	mTLS
	0.3	0.043478	0.365854
	0.4375	0.309091	0.333333
	0.214286	0.066667	0.408163
	0.348214	0.363636	0.45614
			0.494505
Fig. 2i	The number of expanded clonotypes of CD8+ T cells in different status of TLS
	total			naïve			effector			cytoto			exh
	nTLS	imTLS	mTLS	nTLS	imTLS	mTLS	nTLS	imTLS	mTLS	nTLS	imTLS	mTLS	nTLS	imTLS	mTLS
	2	44	1	1	1	3	1	1	2	1	9	1	1	35	1
	1	1	6	2	1	1	1	1	1	2	1	1	1	18	58
	1	23	59	1	1	1	1	1	1	1	3	1	1	13	25
	1	14	27	2	1	1	1	1	1	2	6	1	1	9	1
	1	10	1	1	1	1	1	1	1	1	9	1	2	19	1
	1	26	1	1	1	1	1	1	1	1	1	1	1	41	1
	2	55	1	1	1	3	1	1	1	1	1	2	1	3	1
	1	4	1	1	1	1	1	1	1	1	4	1	1	1	4
	1	1	1	1	1	1	1	1	1	1	2	1	1	1	1
	1	1	1	1	1	1	2	1	1	1	1	1	1	1	1
	1	1	1	1	1	1	1	1	1	1	1	1	1	1	1
	1	1	1	1	1	1	1	1	1	1	1	1	1	4	1
	2	1	4	1	1	1	1	1	1	1	1	1	1	1	1
	2	1	1	1	3	1	1	1	2	1	1	1	1	6	1
	1	1	1	1	1	1	1	1	1	1	1	1	5	1	1
	1	4	2	1	2	1	1	1	1	1	1	1	29	2	1
	1	1	1	1	2	1	2	1	1	1	1	1	1	1	1
	1	6	1	2	4	1	1	1	2	2	1	1	1	9	1
	1	1	3	2	1	1	1	3	2	2	1	2	1	1	1
	1	1	4	1	1	3	1	3	1	1	1	1	13	3	1
	2	8	1	1	2	1	1	1	1	1	1	1	2	8	1
	3	1	1	1	1	1	1	1	1	1	2	1	2	1	1
	2	12	1	1	1	1	1	1	1	1	1	3	1	1	2
	1	1	1	1	1	1	1	1	1	1	1	1	1	8	1
	1	1	1	1	2	1	1	2	1	1	1	1	7	3	1
	1	1	2	1	1	1	1	2	1	1	1	1	1	1	3
	1	1	1	2	1	1	1	1	1	2	1	1	1	1	1
	1	1	1	2	1	1	1	1	1	2	1	1	1	1	1
	1	1	1	1	1	1	1	1	3	1	1	1	2	1	1
	1	1	1	1	1	1	1	1	1	1	1	1	1	1	1
	1	1	1	1	1	1	1	1	1	1	1	2	1	1	1
	1	4	1	1	1	1	1	2	1	1	1	1	1	1	1
	1	1	1	1	1	1	1	1	1	1	1	1	2	2	1
	1	1	1	1	1	1	1	1	1	1	1	1	1	1	1
	1	9	1	1	1	1	1	1	1	1	1	1	1	2	2
	1	1	1	1	1	3	1	4	1	1	19	1	1	1	1
	1	1	1	1	1	1	1	1	1	1	1	1	1	1	1
	1	1	1	1	1	1	1	1	1	1	1	1	1	1	1
	2	1	1	1	1	1	1	1	1	1	1	1	1	1	1
	1	9	1	1	1	1	1	2	1	1	1	1	4	1	1
	1	1	2	1	1	1	1	1	1	1	1	1	1	1	1
	1	1	1	1	2	1	4	1	1	1	2	2	1	1	1
	1	1	1	1	1	1	2	1	1	1	7	1	1	1	3
	1	1	1	1	1	1	1	1	1	1	1	1	1	1	1
	1	1	4	1	1	1	1	2	1	1	2	1	1	1	4
	1	2	1	1	1	1	1	1	2	1	1	1	1	1	1
	1	2	1	1	2	1	1	1	1	1	1	1	1	1	1
	2	3	1	1	1	1	1	1	1	1	2	1	1	1	1
	1	1	1	1	1	1	1	2	1	1	1	1	1	1	1
	2	2	1	1	1	1	1	1	1	1	2	1	1	1	1
	1	1	1	6	1	1	1	1	1	6	1	1	1	1	6
	1	2	1	2	1	1	1	1	1	2	1	1	1	14	1
	1	1	1	1	1	1	1	1	1	1	1	1	1	21	1
	1	1	2	1	1	1	1	1	1	1	3	1	1	4	1
	1	1	1	3	1	1	2	1	1	3	1	1	1	1	1
	1	1	1	2	1	1	2	1	1	2	1	1	1	17	1
	1	1	1	1	1	1	1	1	1	1	1	1	1	2	1
	3	1	1	1	1	1	1	1	1	1	1	1	1	21	1
	1	1	1	16	1	1	1	1	1	16	2	1	1	34	1
	1	1	1	4	1	1	1	1	1	4	2	2	1	11	1
	1	1	1	1	1	1	1	1	1	1	1	1	1	3	1
	2	1	1	7	1	1	1	1	1	7	1	1	1	2	1
	6	1	1	1	1	1	2	1	1	1	1	1	1	1	3
	4	1	1	1	1	1	1	1	1	1	1	1	1	6	1
	34	2	1	2	1	1	3	1	1	2	1	1	1	1	1
	1	1	2	2	1	1	1	1	1	2	1	1	1	1	1
	1	2	1	22	2	1	1	1	1	22	1	1	1	1	1
	1	1	1	1	1	1	1	1	1	1	1	1	1	2	1
	1	1	1	1	1	1	1	1	1	1	2	1	1	1	1
	1	1	1	1	1	1	1	1	1	1	2	2	1	14	1
	14	1	1	1	1	1	1	1	1	1	1	2	1	36	1
	4	1	2	1	1	1	1	1	1	1	1	1	1	4	1
	1	2	1	1	1	1	4	1	1	1	1	1	1	1	1
	3	1	1	1	1	1	1	1	1	1	1	1	1	15	1
	1	1	1	4	1	1	1	1	1	4	1	1	1	5	1
	1	1	1	1	1	1	1	1	1	1	1	1	1	1	1
	1	1	1	1	1	1	1	1	1	1	2	1	1	4	1
	1	1	1	1	1	1	1	1	1	1	1	1	1	12	1
	2	1	1	1	1	1	1	1	1	1	1	1	1	1	1
	8	1	4	2	1	1	1	1	1	2	1	1	1	3	1
	1	1	1	1	1	1	1	1	1	1	1	1	1	5	1
	1	1	1	1	1	1	1	1	1	1	1	1	1	3	1
	1	1	2	1	1	1	1	1	1	1	1	1	1	5	1
	1	1	1	3	1	1	1	1	1	3	1	1	1	4	1
	1	1	5	1	1	1	1	1	1	1	2	1	1	1	1
	2	1	1	1	1	1	1	1	1	1	1	1	1	1	1
	2	1	1	1	1	1	1	1	1	1	2	1	1	1	1
	1	1	1	1	1	1	1	1	1	1	1	1	1	1	1
	1	2	4	1	1	1	1	1	1	1	1	1	1	1	1
	1	1	1	1	1	1	1	1	1	1	1	1	1	1	1
	6	1	1	1	1	1	1	1	1	1	1	1	1	2	1
	1	1	1	1	1	1	1	1	1	1	1	1	1	1	1
	1	1	1	1	1	1	1	1	1	1	1	1	77	1	1
	1	1	2	1	1	1	1	1	1	1	1	1	100	1	1
	1	1	1	1	1	1	1	1	1	1	1	1	39	1	1
	1	1	1	1	1	1	1	1	1	1	1	1	4	1	1
	1	1	1	1	1	1	1	1	1	1	1	1	1	1	1
	1	1	1	1	1	1	1	1	1	1	1	1	36	4	26
	3	1	1	1	1	1	1	1	1	1	1	1	2	3	1
	1	1	1	1	1	1	1	1	1	1	1	1	2	1	3
	1	1	1	1	1	1	1	1	1	1	1	4	1	1	23
	1	1	1	1	1	1	1	1	1	1	1	1	1	1	40
	1	1	2	1	1	1	1	1	1	1	1	2	88	1	1
	1	1	3	1	1	1	1	1	1	1	1	2	3	1	1
	6	1	1	1	1	1	1	1	1	1	2	1	1	1	1
	1	1	1	1	1	1	1	1	1	1	1	1	1	1	1
	1	1	2	1	1	1	8	1	1	1	1	1	1	1	2
	1	1	1	1	1	1	2	1	1	1	1	3	1	2	24
	1	1	1	1	1	1	2	1	1	1	1	1	1	1	1
	1	1	1	1	1	1	2	1	1	1	1	1	7	1	1
	1	1	1	1	1	1	22	1	1	1	1	1	1	1	1
	1	1	1	1	1	1	1	1	1	1	1	1	1	1	3
	1	1	1	1	1	2	1	15	1	1	1	1	2	1	1
	1	1	1	1	1	1	1	1	1	1	1	1	7	1	3
	1	1	1	1	1	1	1	2	1	1	1	1	1	1	1
	1	25	3	1	1	1	2	2	1	1	1	1	2	1	1
	1	16	3	1	1	1	1	1	1	1	1	1	1	1	10
	1	25	1	1	1	1	1	2	1	1	1	1	1	1	1
	1	7	1	2	1	1	1	1	1	2	1	1	1	1	3
	1	4	1	1	4	1	3	1	1	1	1	1	1	1	1
	1	1	1	2	1	1	1	1	1	2	1	1	1	1	1
	1	1	1	4	1	1	1	2	1	4	1	1	1	1	1
	1	17	1	1	2	1	1	1	1	1	1	1	2	1	1
	1	1	1	1	2	1	3	1	1	1	1	1	1	2	1
	1	1	1	41	1	1	3	1	10	41	1	1	1	1	1
	1	1	1	2	1	1	1	1	1	2	1	1	1	1	1
	1	1	1	4	1	1	1	1	4	4	1	1	1	1	1
	2	2	1	7	1	1	1	1	1	7	1	1	2	1	2
	1	5	1	111	1	1	3	1	1	111	1	1	2	1	1
	1	2	1	5	2	1	1	1	10	5	1	1	1	1	1
	1	23	1	1	1	1	1	1	1	1	1	1	1	1	1
	1	43	1	1	2	1	1	1	1	1	1	1	1	1	1
	1	1	1	1	1	1	4	1	2	1	2	1	1	1	1
	1	1	2	1	2	1	1	1	1	1	1	2	1	1	3
	1	13	1	1	2	1	1	1	3	1	1	3	1	1	2
	1	1	1	3	1	1	2	1	1	3	1	1	1	1	1
	1	4	2	22	1	1	3	1	1	22	1	1	1	1	1
	1	1	1	2	3	1	6	1	1	2	1	1	1	1	1
	1	4	1	5	6	1	7	1	1	5	1	3	1	1	1
	1	1	1	1	1	1	6	1	1	1	2	5	1	2	1
	1	5	1	7	1	1	1	1	1	7	1	1	3	1	1
	1	1	1	1	1	1	1	1	1	1	1	1	1	1	1
	1	1	1	19	1	1	1	1	1	19	1	4	2	1	1
	1	1	1	1	1	1	1	1	3	1	1	2	1	1	6
	1	8	1	1	1	1	1	1	2	1	1	1	2	1	5
	1	1	1	1	1	1	1	1	1	1	1	1	1	1	1
	1	1	1	3	1	1	1	1	1	3	1	1	1	1	1
	1	1	1	1	1	1	1	1	1	1	1	6	1	5	1
	1	2	1	1	1	1	2	1	2	1	1	1	1	1	20
	1	1	1	4	1	1	4	1	2	4	1	1	2	1	1
	1	1	1	5	1	1	1	1	1	5	1	1	1	1	1
	1	1	1	2	1	1	1	1	1	2	2	1	1	1	1
	1	1	1	1	1	1	4	1	6	1	1	1	1	1	1
	1	2	1	4	1	1	1	1	1	4	1	1	1	1	1
	1	1	2	6	1	1	1		1	6	2	2	1	1	1
	1	1	1	1	1	1	1		1	1	1	4	1	1	1
	1	1	3	4	1	1	1		1	4	1	1	1	2	24
	1	17	1	1	1	1	1		3	1	1	1	1	1	1
	1	37	1	1	1	1	1		1	1	1	1	1	1	1
	1	1	2	3	1	1	4		9	3	1	1	1	1	1
	1	6	1	1	1	1	1		2	1	1	1	1	1	1
	1	1	1	1	1	1	1		1	1	1	3	1	1	1
	1	1	1	1	1	1	1		1	1	1	1	1	1	1
	1	1	1	2	1	1	2		1	2	1	1	1	1	1
	1	1	1	2	1	1	5		1	2	1	1	1	1	1
	1	7	5	3	1	7	1		3	3	2	1	1	1	2
	1	15	2	3	1	1	1		3	3	4	5	1	1	1
	1	5	1	1	1	1	1		1	1	2	1	1	1	1
	1	1	4	2	1	1	1		1	2	3	1	1	1	1
	1	4	1	1	1	1	1		1	1	1	1	1	1	2
	1	1	1	1	1	2	1		1	1	1	3	1	2	1
	1	15	1	1	1	1	1		3	1	2	1	1	1	1
	1	1	1	1	1	1	1		1	1	1	1	1	1	4
	1	3	1	1	1	6	1		3	1	1	1	1	1	2
	1	7	1	1	1	1	1		5	1	5	1	1	3	1
	1	1	1	1	1	1	1		3	1	2	3	1	1	1
	1	3	1	1	1	1	1		1	1	1	1	1	1	1
	1	1	1	1	1	1	1		1	1	1	1	1	1	1
	1	1	1	1	1	1	1		1	1	1	1	1	1	2
	1	5	1	1	1	1	2		1	1	1	1	1	1	1
	1	1	1	1	1	3	1		1	1	1	1	1	1	1
	1	1	1	1	1	1	1		1	1	1	2	1	1	1
	1	1	1	1	1	1	1		1	1	4	2	1	1	2
	1	5	1	9	1	1	1		4	9	1	1	1	1	5
	1	1	1	1	1	1	1		1	1	1	4	1	1	3
	1	2	1	2	1	1	2		1	2	2	2	1	1	1
	1	1	1	1	1	1	2		1	1	1	1	1	1	1
	1	1	1	1	1	1	1		1	1	2	1	1	1	1
	1	1	6	2	1	1	1		1	2	1	1	2	1	1
	1	1	1	1	1	1	1		3	1	1	1	1	1	1
	1	2	1	5		1	1		1	5	1	2	1	1	1
	1	1	1	1		1	2		1	1	1	1	1	1	2
	1	1	1	1		1	1		1	1	1	1	1	1	1
	1	3	1	1		1	1		1	1	1	1	1	1	1
	1	1	1	1		3	3		1	1	1	1	1	1	1
	1	1	1	1		1	1		1	1	1	1	1	1	1
	1	1	1	1		1	2		4	1	2	2	1	1	3
	1	4	3	1		1	1		1	1	1	1	1	1	1
	1	1	2	1		3	1		2	1	1	1	1	1	1
	1	3	1	4		1	1		2	4	1	1	1	4	1
	1	1	1	1		1	1		1	1	1	1	1	1	1
	1	1	1	1		1	1		1	1	1	1	1	1	1
	1	1	1	1		1	1		1	1	1	1	1	1	1
	1	1	1	1		2	1		1	1	1	1	1	2	1
	1	1	1	1		1	1		1	1	1	6	1	4	1
	1	1	1	1		1	1		1	1	1	1	1	1	2
	1	1	1	1		4	1		1	1	1	1	1	1	1
	81	1	1	1		1	1		3	1	1	1	2	1	1
	100	1	1	1		1	2		1	1	1	1	1	1	1
	48	1	1	2		1	1		1	2	1	1	1	3	1
	6	1	1	2		2	1		1	2	1	1	1	2	1
	5	1	1	1		3	1		1	1	1	1	1	3	1
	1	1	1	1		2	1		1	1	1	1	1	1	1
	1	1	1	1		1	1		1	1		1	1	2	1
	1	1	1	1		1	1		1	1		1	1	1	1
	11	4	1	6		1	1		1	6		1	1	1	1
	41	3	2	1		1	1		3	1		1	1	2	1
	2	1	1	1		1	1		1	1		1	1	1	1
	5	1	1	1		1	1		1	1		2	1	1	2
	1	1	2	1		1	1		1	1		1	1	1	1
	1	1	1	1		1	1		1	1		1	1	1	1
	4	1	1	1		1	1		1	1		1	1	1	1
	1	1	3	1		1	1		1	1		1	1	1	1
	1	1	1	1		1	1		1	1		1	1	1	1
	122	1	1	1		1	1		1	1		2	1	2	1
	8	1	1	1		1	1		2	1		2	1	1	1
	1	1	1	2		1	1		1	2		1	1	1	1
	1	1	1	1		1	1		1	1		1	1	1	1
	1	1	1	1		1	1		1	1		1	1	1	1
	1	1	1	1		2	1		1	1		1	1	1	1
	1	1	1	2		1	1		1	2		1	1	1	1
	1	1	1	1		1	1		1	1		1	1	1	1
	1	1	1	1		1	1		1	1		1	1	1	1
	1	4	1	1		2	1		1	1		2	1	1	1
	1	1	1	1		1	1		1	1		1	1	1	1
	11	1	1	1		2	1		1	1		1	1	1	1
	1	4	1	1		1	1		1	1		1	1	5	1
	1	1	1	1		1	1		1	1		1	1	6	1
	12	1	1	1		1	1		1	1		1	1	1	1
	1	1	1	2		1			1	2		1	1	2	1
	1	1	1	1		1			1	1		1	1	3	3
	1	1	1	1		1			1	1		1	1	1	56
	1	1	1	1		1			1	1		1	1	1	3
	1	2	1	2		1			1	2		1	1	5	1
	3	1	1	1		1			1	1		1	1	1	22
	1	1	1	1		1			1	1		1	155	1	4
	1	1	2	1		4			1	1		1	44	2	4
	7	1	2	1		1			1	1		1	1	1	7
	1	2	1	1		1			1	1		1	4	1	1
	1	1	1	1		1			1	1		1	1	1	1
	1	1	1	2		1			1	2		1	3	1	1
	1	1	1	1		1			1	1		1	1	1	1
	2	1	1	1		1			1	1		1	1	1	1
	3	1	1	1		1			1	1		1	1	1	1
	29	1	1	1		1			1	1		1	1	1	1
	7	4	2	1		1			3	1		1	1	1	1
	1	1	1	1		1			1	1		1	1	1	1
	1	1	1	1		1			1	1		1	1	1	3
	1	1	1	1		1			1	1		1	1	1	1
	1	1	1	1		1			5	1		1	10	1	2
	2	1	1	1		1			1	1		1	6	1	3
	1	2	1	3		1			1	3		1	1	1	3
	1	1	1	1		1			1	1		1	3	1	4
	3	1	1	1		2			1	1		1	1	1	1
	1	1	1	1		1			1	1		1	2	2	1
	1	1	1	1		1			1	1		1	1	1	7
	1	1	1	1		1			1	1		1	1	1	1
	1	1	1	1		1			1	1		1	1	1	1
	1	1	1	1		1			1	1		1	2	1	1
	1	1	1	1		1			1	1		1	1	1	1
	1	1	1	1		3			1	1		1	1	1	1
	1	1	1	1		1			1	1		1	1	1	1
	1	2	1	1		1			1	1		1	1	1	2
	7	1	1	1		1			1	1		1	1	1	1
	2	3	1	1		1			1	1		1	1	1	1
	1	1	1	1		1			1	1		1	1	1	1
	1	1	1	1		1			1	1		1	1	1	3
	2	1	1	1		1			1	1		1	1		2
	1	1	1	1		1			1	1		1	1		1
	1	1	1	1		1			1	1		1	1		3
	1	1	1	1		1			1	1		1	1		2
	1	1	1	1		1			1	1		1	1		1
	1	1	1	1		1			1	1		1	1		1
	7	1	1	2		1			1	2		1	1		1
	1	1	1	1		1			1	1		1	1		1
	1	1	1	1		1			1	1		1	2		3
	2	1	1	1		1			1	1		1	1		1
	1	1	1	1		1			1	1		1	1		1
	1	1	1	1		1			1	1		1	1		1
	1	1	1	1		1			1	1		1	1		1
	1	1	1	1		1			1	1		1	2		1
	2	1	1	1		1			1	1		1	1		3
	1	1	1	1		1			3	1		1	1		1
	1	1	1	1		1			1	1		1	1		1
	1	1	1	1		1			1	1		1	1		2
	1	1	1	1		1			1	1		1	1		1
	2	1	1	1		1			3	1		1	1		3
	1	1	1	1		1			1	1		1	1		1
	1	1	1	1		1			2	1		1	1		3
	3	1	1	1		1			1	1		1	1		1
	1	1	1	1		1			1	1		1	1		4
	2	1	1	1		1			1	1		1	1		4
	1	1	1	1		1			1	1		1	1		4
	1	1	1	1		1			1	1		1	1		1
	6	2	1	1		1			1	1		1	2		1
	1	1	1	1		1			1	1		2	1		1
	1	1	1	1		1			1	1		1	1		2
	4	1	1	1		1			1	1		1	1		1
	1	1	1	1		1			1	1		1	1		4
	1	1	1	1		2			1	1		1	1		1
	1	1	1	1		1			1	1		1	1		1
	1	1	1	1		1			1	1		1	1		1
	1	1	1	1		1			1	1		1	1		1
	1	1	1	1		1			1	1		1			1
	1	5	1	1		1			1	1		1			1
	1	1	1	1		1			1	1		1			1
	1	1	1	1		1			1	1		1			1
	2	1	1	1		1			1	1		1			1
	1	1	1	1		1			1	1		1			1
	2	1	1	1		1			1	1		1			1
	1	1	1	1		1			1	1		1			2
	1	1	1	1		1			1	1		1			2
	1	1	1	1		1			1	1		1			2
	1	1	1	1		1			2	1		1			3
	1	1	1	1		1			1	1		1			2
	1	1	1	1		1			1	1		1			1
	1	1	1	1		1			1	1		1			1
	1	1	1	1		1			1	1		1			1
	6	1	1			1			1			1			1
	1	1	1			1			1			1			1
	1	1	1			1			1			1			1
	1	1	1			1			1			1			1
	3	1	1			1			1			1			1
	2	1	1			1			1			1			2
	1	1	1			1			1			1			1
	1	1	1			1			1			1			1
	1	2	1			1			1			1			1
	1	1	1			1			1			2			1
	6	1	1			1			1			5			1
	2	1	1			1			1			1			1
	4	1	1			2			1			1			1
	3	1	1			1			1			1			1
	2	1	2			1			1			1			1
	1	1	1			1			1			1			1
	1	1	1			2			1			1			1
	1	1	1			1			1			1			1
	2	1	1			1			1			1			1
	1	1	1			1			1			1			1
	1	1	1			1			1			1			1
	2	1	1			1			1			1			1
	1	1	1			2			1			1			1
	1	1	1			1			1			1			1
	1	1	1			1			1			1			1
	1	1	1			1			1			1			1
	1	3	1			1			1			1			1
	1	1	1			1			1			2			1
	1	1	1			1			1			1			1
	1	4	1			7			1			1			1
	1	1	1			1			1			1			1
	1	1	1			1			1			1			1
	1	1	1			1			1			1			1
	1	1	1			1			2			1			3
	1	1	1			2			1			1			1
	1	1	1			1			1			1			1
	1	1	1			1			1			1			1
	1	2	1			1			1			1			1
	1	1	1			1			1			1			1
	2	1	1			1			1			3			1
	1	1	1			1			1			1			1
	1	1	1			1			1			1			1
	1	1	1			1			1			1			1
	1	1	26			1			1			1			1
	1	1	1			1			2			1			1
	1	1	1			1			1			2			1
	1	1	1			1			1			1			1
	1	1	1			1			2			1			1
	1	1	5			1			1			1			1
	1	1	4			1			1			1			1
	1	1	1			1			1			1			1
	1	1	2			1			1			1			1
	1	1	26			1			1			1			1
	1	1	43			1			1			1			1
	1	1	1			1			1			2			1
	1	1	1			1			2			1			1
	1	1	1			1			1			1			1
	1	1	1			1			1			1			1
	1	1	1			1			1			1			211
	1	1	1			1			2			1			10
	1	2	1			1			1			1			47
	1	1	1			1			1			1			26
	1	1	1			1			1			1			25
	1	1	1			1			1			1			2
	1	1	1			1			1			1			11
	1	1	1			1			1			1			24
	2	1	4			1			1			1			1
	1	1	1			1			1			1			3
	1	1	1			1			1			3			62
	1	3	2			1			1			4			1
	1	1	1			1			1			10			12
	1	1	24			1			1			26			7
	1	1	1			1			1			2			15
	1	1	1			1			1			29			25
	1	1	1			1			1			1			14
	1	1	2			14			1			4			12
	1	2	1			12			1			2			1
	1	1	1			1			12			1			1
	1	1	1			11			16			2			9
	1	1	1			10			2			1			1
	3	1	1			9			19			3			1
	1	1	1			1			32			9			8
	1	1	1			28			12			3			1
	2	1	1			2			11			24			1
	1	1	1			1			1			1			1
	1	1	1			11			10			14			1
	1	1	1			2			1			10			1
	1	1	1			10			17			5			1
	1	1	1			1			1			8			1
	1	1	1			6			1			1			1
	1	1	1			11			1			1			3
	1	1	1			9			7			1			1
	2	1	1			4			15			4			1
	1	1	1			6			1			1			2
	1	1	1			7			18			1			1
	1	1	1			1			2			1			2
	1	1	4			16			16			2			3
	1	1	1			7			1			2			1
	1	1	1			3			8			3			2
	1	1	1			2			27			18			1
	1	1	1			16			7			1			1
	1	1	1			3			1			1			1
	1	1	1			1			1			2			1
	1	1	1			7			1			1			1
	1	1	3			1			28			5			1
	2	1	1			6			1			3			1
	1	1	4			1			1			2			2
	1	1	1			10			7			1			1
	1	1	1			27			1			1			1
	1	1	1			1			1			1			1
	1	1	1			6			1			2			2
	1	1	1			3			19			7			1
	1	1	1			1			8			1			1
	1	1	1			1			12			1			1
	1	1	11			6			29			1			1
	1	1	1			1			4			2			1
	1	1	1			2			8			2			1
	2	1	1			5			1			3			1
	1	1	1			3			6			1			1
	1	1	3			1			6			1			1
	1	1	1			4			1			1			1
	2	1	1			1			2			2			1
	1	1	1			1			1			2			1
	1	1	1			1			12			1			1
	1	1	1			1			1			1			1
	1	1	1			1			1			1			1
	1	1	1			1			1			1			1
	1	1	1			1			9			1			1
	1	2	1			1			1			1			1
	2	1	1			2			1			1			1
	1	1	1			1			1			1			1
	1	4	2			2			1			5			1
	2	1	1			1			2			1			1
	1	1	2			1			1			1			1
	1	1	1			2			1			2			1
	1	1	1			3			1			4			1
	1	1	1			2			2			1
	1	1	1			5			1			1
	1	1	1			1			1			4
	1	1	1			4			1			1
	1	1	2			1			1			2
	1	2	1			1			3			1
	1	1	1			1			5			2
	1	1	1			3			2			2
	1	4	1			4			2			3
	1	1	1			2			1			1
	1	1	1			1			3			1
	1	1	1			1			1			1
	1	1	1			3			1			2
	1	1	1			3			1			1
	1	1	1			1			1			1
	1	1	1			2			4			2
	1	1	1			3			1			1
	1	2	1			1			1			1
	1	1	1			1			1			3
	1	1	1			3			2			3
	1	1	1			1			1			1
	1	1	1			1			4			2
	1	1	1			1			1			3
	1	1	1			1			1			4
	1	1	2			1			2			1
	1	1	1			3			5			1
	1	1	1			1			1			1
	1	1	1			1			7			2
	1	2	1			1			1			1
	1	1	1			1			3			1
	2	1	1			3			2			1
	1	1	1			1			1			2
	1	1	1			3			2			1
	1	1	1			1			1			1
	1	3	3			1			1			1
	1	1	1			1			1			2
	1	1	1			1			17			1
	1	2	1			1			1			1
	1	1	1			1			5			1
	1	1	1			1			1			1
	1	1	1			1			1			1
	1	3	1			1			1			1
	1	1	2			5			2			1
	1	1	1			1			2			2
	1	1	1			1			1			1
	1	1	1			1			1			1
	1	1	1			5			1			1
	1	1	1			2			1			2
	1	1	1			2			1			4
	1	2	1			1			2			1
	1	1	1			1			1			2
	1	1	1			1			1			1
	1	1	1			1			1			2
	1	1	1			1			1			1
	1	1	1			1			1			2
	1	1	1			1			1			1
	1	1	1			1			7			1
	1	2	1			1			1			1
	1	1	1			1			1			1
	1	1	1			1			1			2
	1	1	1			1			2			1
	1	1	1			2			1			1
	1	1	1			1			1			1
	1	1	3			1			2			1
	1	1	20			1			1			2
	1	1	2			1			1			1
	1	1	4			3			1			1
	1	2	1			1			4			1
	1	2	1			1			1			3
	1	1	1			1			1			1
	1	1	1			2			2			1
	1	1	1			2			1			1
	1	1	12			2			1			1
	1	1	1			3			1			1
	1	1	3			1			1			1
	1	1	1			1			1			1
	1	1	1			1			1			1
	1	1	1			1			1			1
	1	1	1			1			1			1
	1	1	2			1			1			1
	1	1	6			1			1			1
	1	1	16			1			1			1
	1	1	1			1			1			1
	1	1	1			1			3			1
	1	1	1			1			1			1
	1	1	1			1			2			2
	1	1	1			1			1			1
	1	1	5			1			1			2
	1	1	3			1			1			1
	1	1	1			1			1			1
	1	1	1			1			1			2
	1	1	1			1			1			1
	1	1	1			1			2			2
	1	1	1			1			1			1
	1	2	1			1			1			1
	1	1	1			1			1			3
	1	1	1			1			1			1
	1	1	1			1			1			1
	1	1	7			1			1			1
	1	1	1			1			1			1
	1	1	7			1			1			1
	1	1	1			1			2			2
	1	1	1			1			1			1
	156	1	7			1			1			1
	5	1	2			1			1			1
	1	1	1			1			2			1
	7	1	2			1			1			1
	45	1	6			1			1			1
	4	1	1			1			1			1
	1	1	1			1			1			1
	2	1	1			2			1			1
	1	1	1			1			3			1
	10	1	1			1			1			1
	1	1	21			1			1			1
	67	1	1			1			1			1
	2	1	1			1			1			1
	12	1	2			1			1			1
	3	2	1			1			1			1
	13	1	4			1			3			1
	184	1	3			2			1			1
	6	1	1			1			1			1
	1	1	5			1			1			1
	1	1	1			1			1			1
	2	1	1			1			2			1
	1	3	1			1			1			1
	1	19	1			2			1			1
	1	1	2			1			1			2
	1	1	1			1			1			1
	1	1	1			1			1			1
	1	3	1			1			1			1
	2	6	24			1			1			1
	1	2	1			1			1			1
	3	1	1			1			1			1
	2	3	1			1			1			1
	1	1	7			1			2			1
	5	8	3			1			1			1
	1	1	1			1			1			1
	7	1	1			1			1			1
	33	3	1			1			1			1
	1	8	1			1			1			1
	4	1	1			1			1			1
	8	1	1			1			1			1
	1	4	1			1			1			1
	10	2	1			1			1			1
	1	4	10			1			1			1
	1	3	1			1			1			1
	1	1	1			1			1			1
	23	1	1			1			1			1
	1	1	3			1			1			1
	1	2	1			1			1			2
	1	2	8			1			1			1
	4	5	1			1			2			1
	1	1	2			1			1			1
	1	3	1			1			1			1
	1	1	2			1			1			1
	2	1	1			1			1			1
	1	5	1			1			1			1
	9	12	6			1			1			1
	7	3	3			1			1			1
	1	6	3			1			1			1
	1	2	1			1			1			1
	1	1	1			1			1			1
	2	2	1			1			1			1
	1	1	10			1			1			1
	9	1	2			1			1			1
	1	1	1			1			1			1
	8	1	1			1			1			1
	1	1	3			1			1			1
	7	1	1			1			1			1
	1	1	1			1			1			1
	1	2	1			1			2			1
	1	2	1			1			1
	1	1	1			1			1
	6	1	3			1			1
	1	2	3			1			1
	1	1	1			1			1
	1	1	1			1			1
	1	1	1			1			1
	2	1	1			1			1
	1	1	1			1			1
	1	1	6			1			1
	10	1	1			1			1
	2	1	4			1			1
	10	1	1			1			1
	9	4	1			1			1
	1	1	9			1			1
	1	3	1			1			1
	1	3	5			1			1
	1	1	1			1			1
	1	1	1			1			1
	1	1	3			1			1
	3	1	3			1			1
	5	1	1			1			1
	1	1	1			1			1
	1	1	1			1			1
	1	1	1			1			1
	1	1	1						2
	2	2	1						1
	1	1	1						1
	6	1	3						1
	1	1	11						1
	1	1	1						1
	5	1	4						1
	1	1	1						1
	11	1	1						1
	1	1	1						1
	8	1	1						1
	1	1	1						1
	1	1	1						1
	1	1	1						1
	6	1	1						1
	1	1	1						1
	1	1	1						1
	1	4	1						1
	3	1	2						1
	1	1	1						1
	1	1	1						1
	1	1	1
	1	1	7
	3	1	1
	1	1	1
	3	1	1
	1	1	1
	2	1	1
	6	1	1
	2	3	1
	1	1	1
	1	1	1
	4	1	1
	1	1	1
	1	1	1
	1	1	3
	1	1	1
	1	1	1
	3	1	1
	1	1	1
	1	1	1
	2	1	1
	1	1	1
	1	1	1
	2	1	1
	1	1	1
	11	1	6
	3	1	1
	5	1	1
	2	1	2
	1	1	1
	3	1	2
	5	1	1
	1	1	1
	5	1	6
	1	1	1
	1	1	1
	2	1	2
	1	1	1
	1	1	4
	1	2	1
	1	1	1
	1	1	1
	1	1	1
	1	1	1
	1	1	1
	1	1	1
	4	1	2
	1	1	1
	1	1	1
	6	1	1
	2	1	1
	1	1	1
	1	1	1
	1	1	5
	6	1	1
	1	1	2
	1	1	1
	1	1	1
	1	1	2
	1	1	1
	1	1	2
	2	1	1
	2	1	1
	1	1	3
	1	1	1
	2	1	1
	1	1	1
	1	1	1
	1	1	1
	2	1	1
	1	1	1
	1	1	1
	2	1	1
	2	1	5
	6	1	3
	1	1	2
	3	1	1
	1	1	1
	1	1	1
	1	1	1
	1	1	1
	1	1	1
	3	1	1
	1	1	1
	1	1	1
	1		1
	1		1
	1		1
	1		1
	10		1
	1		1
	1		1
	1		1
	1		2
	2		1
	1		1
	1		1
	1		2
	1		1
	1		2
	1		1
	1		5
	3		1
	1		1
	1		1
	1		7
	2		3
	1		1
	1		1
	1		1
	1		1
	1		1
	1		1
	4		1
	1		1
	1		1
	1		1
	2		1
	1		1
	1		2
	2		1
	1		1
	1		1
	1		1
	1		1
	1		1
	1		1
	1		1
	1		1
	1		1
	3		1
	1		1
	1		1
	1		1
	1		2
	1		3
	2		1
	1		1
	1		2
	1		1
	2		1
	2		1
	1		1
	2		1
	1		1
	1		1
	1		1
	1		1
	1		1
	1		1
	2		1
	2		1
	1		1
	1		1
	2		1
	1		1
	1		1
	1		1
	1		1
	1		1
	1		1
	1		1
	1		1
	1		3
	5		1
	1		1
	1		1
	1		1
	1		1
	1		1
	1		1
	2		1
	1		1
	2		1
	1		1
	4		1
	2		1
	1		1
	1		1
	1		1
	1		3
	1		3
	1		1
	1		1
	1		1
	1		1
	1		1
	1		1
	1		1
	1		1
	1		1
	1		1
	1		9
	1		1
	2		1
	1		1
	3		1
	1		1
	2		1
	1		1
	1		1
	1		1
	1		1
	1		1
	1		1
	1		1
	1		1
	1		1
	1		1
	1		1
	1		1
	2		4
	3		1
	1		2
	1		1
	1		1
	1		1
	1		1
	1		1
	1		1
	1		1
	1		1
	1		1
	1		1
	1		1
	1		1
	1		1
	1		1
	1		1
	1		1
	1		1
	1		2
	1		1
	1		1
	1		1
	2		1
	1		1
	1		1
	1		1
	1		1
	1		1
	1		1
	1		1
	1		1
	1		1
	1		1
	1		1
	1		1
	1		2
	1		1
	1		1
	1		1
	1		1
	1		1
	1		1
	1		1
	1		1
	1		1
	2		1
	2		1
	1		1
	1		1
	1		1
	1		1
	1		1
	1		1
	1		1
	1		1
	1		1
	1		1
	1		1
	1		1
	3		1
	1		1
	1		2
	1		1
	1		1
	1		1
	1		1
	1		1
	1		1
	1		1
	1		1
	1		3
	2		1
	1		1
	1		1
	1		1
	1		1
	1		1
	1		1
	1		3
	1		1
	1		2
	1		1
	1		2
	1		1
	1		1
	1		1
	1		1
	3		1
	1		1
	1		1
	1		1
	1		1
	1		1
	1		1
	1		1
	1		1
	1		1
	3		1
	1		1
	1		1
	1		1
	1		1
	1		1
	1		1
	1		1
	1		1
	1		1
	1		1
	1		2
	1		1
	1		1
	1		1
	1		1
	1		1
	1		1
	1		1
	1		1
	2		1
	1		1
	1		1
	1		2
	1		1
	3		1
	1		1
	1		1
	1		1
	1		1
	1		1
	1		1
	1		1
	1		1
	1		1
	1		1
	1		1
	1		2
	1		1
	1		1
	1		1
	1		1
	1		1
	1		1
	1		1
	1		1
	1		1
	1		1
	1		1
	1		1
	1		1
	1		1
	1		1
	1		1
	1		3
	1		1
	1		1
	1		1
	1		1
	1		1
	1		3
	1		1
	1		1
	1		1
	1		1
	1		1
	1		1
	1		3
	1		1
	1		1
	1		1
	1		1
	1		1
	1		1
	1		1
	1		1
			1
			1
			1
			1
			1
			1
			1
			1
			1
			1
			1
			1
			1
			1
			1
			1
			1
			1
			1
			2
			1
			1
			1
			1
			1
			1
			1
			1
			1
			1
			1
			1
			1
			1
			1
			1
			1
			1
			1
			1
			1
			1
			1
			1
			1
			1
			1
			1
			1
			1
			1
			1
			1
			1
			1
			1
			1
			1
			1
			1
			1
			1
			1
			1
			1
			1
			1
			1
			1
			1
			1
			1
			1
			1
			1
			1
			1
			1
			1
			1
			1
			1
			1
			1
			1
			1
			1
			1
			1
			2
			1
			1
			1
			1
			1
			1
			1
			1
			2
			1
			1
			1
			1
			1
			1
			1
			1
			1
			1
			1
			1
			1
			1
			1
			1
			1
			1
			1
			1
			3
			1
			58
			3
			2
			1
			28
			1
			4
			4
			1
			1
			7
			1
			1
			1
			2
			1
			1
			1
			1
			1
			1
			1
			1
			1
			1
			1
			1
			1
			1
			1
			5
			1
			2
			1
			1
			3
			3
			4
			4
			1
			1
			7
			1
			1
			1
			1
			2
			1
			1
			1
			1
			1
			1
			1
			2
			2
			1
			1
			1
			1
			1
			3
			1
			1
			2
			1
			1
			2
			4
			4
			2
			1
			1
			3
			2
			1
			1
			1
			1
			1
			1
			3
			1
			1
			2
			1
			1
			1
			2
			1
			1
			4
			4
			1
			1
			1
			1
			1
			9
			2
			1
			1
			2
			1
			1
			1
			1
			4
			1
			1
			1
			4
			1
			5
			1
			1
			1
			2
			1
			1
			1
			1
			3
			4
			4
			1
			1
			4
			1
			1
			1
			1
			1
			1
			2
			1
			1
			4
			3
			1
			1
			1
			1
			1
			1
			1
			1
			1
			1
			1
			2
			1
			1
			1
			1
			1
			1
			1
			1
			1
			1
			1
			1
			3
			2
			2
			4
			2
			2
			1
			1
			1
			2
			1
			1
			1
			1
			1
			1
			1
			1
			1
			1
			1
			1
			1
			1
			2
			1
			1
			1
			1
			1
			1
			1
			1
			3
			1
			1
			1
			1
			1
			1
			1
			1
			1
			1
			1
			1
			1
			1
			1
			1
			1
			1
			1
			1
			1
			1
			1
			1
			1
			1
			1
			1
			1
			1
			1
			1
			1
			1
			1
			1
			1
			1
			1
			1
			1
			1
			1
			1
			1
			1
			1
			1
			1
			1
			4
			1
			1
			1
			1
			1
			1
			1
			1
			1
			1
			1
			1
			1
			1
			1
			1
			1
			1
			1
			1
			1
			1
			1
			1
			1
			1
			1
			1
			1
			1
			1
			1
			1
			1
			1
			1
			1
			1
			1
			1
			1
			1
			1
			1
			1
			1
			1
			1
			1
			219
			35
			28
			10
			14
			62
			43
			22
			1
			49
			1
			72
			27
			2
			6
			27
			23
			4
			1
			1
			31
			9
			2
			5
			1
			1
			40
			12
			25
			44
			1
			41
			12
			31
			1
			16
			1
			44
			1
			14
			1
			5
			3
			9
			45
			1
			1
			2
			4
			2
			15
			64
			1
			1
			1
			1
			27
			12
			7
			11
			26
			76
			6
			15
			15
			1
			11
			26
			1
			13
			1
			14
			8
			2
			1
			21
			6
			12
			1
			1
			1
			1
			15
			1
			1
			3
			2
			2
			1
			1
			1
			3
			10
			1
			2
			1
			1
			2
			1
			1
			1
			1
			1
			1
			1
			1
			1
			2
			1
			6
			6
			1
			6
			4
			7
			7
			1
			7
			2
			2
			9
			4
			1
			1
			8
			1
			1
			1
			1
			1
			1
			4
			1
			5
			1
			1
			1
			3
			6
			1
			10
			1
			15
			1
			1
			1
			1
			1
			6
			7
			1
			1
			6
			6
			2
			1
			1
			2
			24
			2
			1
			3
			1
			9
			1
			3
			1
			7
			1
			1
			1
			2
			1
			3
			1
			1
			1
			9
			1
			1
			1
			3
			3
			1
			1
			1
			1
			3
			1
			2
			1
			2
			5
			1
			1
			1
			1
			4
			4
			1
			3
			1
			4
			1
			1
			1
			5
			3
			2
			1
			12
			1
			1
			1
			3
			1
			1
			5
			1
			1
			8
			1
			1
			1
			3
			1
			1
			1
			5
			1
			1
			1
			1
			5
			6
			1
			1
			1
			1
			1
			2
			1
			1
			2
			1
			1
			1
			1
			1
			1
			1
			1
			1
			1
			1
			1
			1
			1
			1
			3
			1
			1
			3
			1
			1
			1
			2
			1
			1
			1
			1
			1
			1
			1
			1
			4
			1
			3
			2
			1
			5
			1
			1
			1
			8
			2
			2
			1
			3
			3
			1
			1
			2
			1
			2
			2
			4
			5
			4
			1
			1
			1
			1
			3
			1
			1
			1
			1
			1
			1
			2
			1
			1
			1
			1
			1
			1
			1
			2
			3
			1
			1
			1
			3
			1
			3
			3
			1
			1
			1
			1
			1
			1
			5
			2
			1
			2
			1
			1
			1
			1
			1
			1
			1
			1
			1
			1
			1
			1
			1
			1
			2
			1
			1
			1
			1
			1
			3
			1
			1
			1
			2
			1
			1
			1
			1
			1
			1
			1
			2
			1
			1
			4
			1
			1
			1
			1
			1
			1
			1
			5
			1
			2
			1
			1
			1
			1
			1
			1
			2
			1
			1
			1
			1
			1
			1
			3
			1
			1
			2
			2
			2
			1
			1
			1
			1
			1
			1
			1
			1
			1
			1
			1
			2
			1
			1
			1
			1
			1
			1
			2
			1
			1
			1
			1
			1
			1
			1
			2
			1
			2
			1
			1
			1
			3
			1
			2
			1
			3
			1
			1
			2
			1
			1
			1
			1
			1
			1
			1
			1
			1
			1
			1
			1
			1
			1
			4
			1
			1
			1
			1
			1
			1
			1
			3
			1
			1
			4
			2
			1
			1
			1
			1
			1
			1
			1
			2
			1
			1
			1
			1
			1
			1
[truncated: 220 more rows]

## Sheet: Fig. 3
Fig. 3
h-k, The number of expand clonotypes of total CD4+ T cell, CD4+ Tconv cell, naive/central memory CD4+ T cell and progenitor exhausted CD4+ T cell in different TLS status
Fig. 3h	The number of expand clonotypes of total CD4+ T cell
	nTLS	imTLS	mTLS
	81	178	850
	195	317	540
	280	171	736
	451	221	543
			1407
Fig. 3i	The number of expand clonotypes of CD4+ Tconv cell
	nTLS	imTLS	mTLS
	81	156	826
	186	300	533
	257	163	697
	423	215	472
			1358
Fig. 3j	The number of expand clonotypes of CD4+ naive/central memory
	nTLS	imTLS	mTLS
	23	28	280
	37	124	206
	74	45	239
	133	113	156
			651
Fig. 3k	The number of expand clonotypes of progenitor exhausted CD4+ T cell
	nTLS	imTLS	mTLS
	6	64	195
	32	31	73
	52	32	153
	48	31	164
			152
Fig. 3l	The number of expand clonotypes of progenitor exhausted CD4+ T cell
	nTLS	imTLS	mTLS
	0.084871	0.067633	0.202605
	0.057099	0.167568	0.297688
	0.108824	0.111663	0.149002
	0.172727	0.263403	0.112554
			0.292322
Fig. 3m	The fraction clonotypes of naive/central memory CD4+ T cell
	nTLS	imTLS	mTLS
	0.0221402	0.154589	0.1411
	0.0493827	0.0418919	0.105491
	0.0764706	0.0794045	0.0953865
	0.0623377	0.0722611	0.118326
			0.0682533
Fig. 3n	The fraction clonotypes of CD4+ Tconv cell (cluster 9-13)
	nTLS	imTLS	mTLS
	0.298893	0.429952	0.615051
	0.300926	0.428378	0.780347
	0.411765	0.424318	0.458853
	0.455844	0.515152	0.391775
			0.631792
Fig. 3o	The fraction clonotypes of Treg (cluster 15-20)
	nTLS	imTLS	mTLS
	0.701107	0.570048	0.384949
	0.699074	0.571622	0.219653
	0.588235	0.575682	0.541147
	0.544156	0.484848	0.608225
			0.368208

## Sheet: Fig. 4
Fig. 4
Fig. 4k	The number of clonotypes of total B cells in different TLS status
	nTLS	imTLS	mTLS
	66	262	309
	125	30	631
	79	124	149
	63	164	192
			121
Fig. 4l	The number of clonotypes of plasmablasts in different TLS status
	nTLS	imTLS	mTLS
	0	10	72
	15	0	10
	7	1	11
	5	0	9
Fig. 4m	The number of clonotypes of plasma cells in different TLS status
	nTLS	imTLS	mTLS
	52	54	307
	122	3	62
	61	41	146
	32	10	191
			120
Fig. 4n	The number of clonotypes of FCRL4+ B cells in different TLS status
	2	58	3
	0	2	24
	7	15	0
	8	44	0
			0

## Sheet: Fig. 6
Fig. 6
Fig. 6d	Heatmap of co-occurrence of B cells, CD4+ T cells, CD8+ T cells and DCs in nTLS.
	0	0.203677	0.239727	0.225769	0.202099	0.265473	0.177386	0.232335	0.234517	0.158335	0.349542	0.32988	0.307795	0.208688	0.205936	0.187912	0.196244	0.205326	0.254961	0.236984	0.0458931	0.283282	0.180262	0.221429	0.117311	0.148915	0.111516	0.142401	0.103827	0.159674	0.242736	0.277277	0.0773825	0.0584799	0.20564	0.374256	0.107304	0.349101	0.370568	0.223303	0.0992096	0.017703	0.259462
	0.203677	0	0.217784	0.206111	0.169975	0.233601	0.18387	0.162967	0.166069	0.132229	0.284187	0.2741	0.25098	0.171361	0.206442	0.172382	0.195496	0.192305	0.21144	0.21312	0.040307	0.239532	0.147786	0.196215	0.100988	0.129179	0.112658	0.134783	0.0989377	0.151223	0.211628	0.242109	0.0641907	0.0508652	0.145928	0.314825	0.0901891	0.30474	0.304143	0.202642	0.0808336	0.0181176	0.208814
	0.239727	0.217784	0	0.283572	0.265457	0.349777	0.304423	0.302049	0.298999	0.213634	0.475676	0.438819	0.44708	0.295829	0.216173	0.234337	0.212699	0.256363	0.348082	0.299216	0.052699	0.349215	0.230297	0.284965	0.146468	0.194099	0.191591	0.190449	0.125166	0.180754	0.313482	0.382473	0.187922	0.0752567	0.342482	0.452581	0.122448	0.478105	0.522308	0.45526	0.116292	0.00228575	0.336853
	0.225769	0.206111	0.283572	0	0.269945	0.348047	0.291162	0.245594	0.240028	0.222321	0.483173	0.44429	0.489245	0.322731	0.202862	0.229313	0.201949	0.259571	0.368157	0.299328	0.0591319	0.331847	0.231673	0.301094	0.153691	0.212937	0.204188	0.2172	0.137471	0.193671	0.34625	0.409162	0.228842	0.0782852	0.404454	0.42673	0.103931	0.502086	0.561832	0.459498	0.109043	-0.00293393	0.324018
	0.202099	0.169975	0.265457	0.269945	0	0.352698	0.0295609	0.36882	0.358226	0.292437	0.626758	0.556898	0.645569	0.432931	0.155871	0.222877	0.157974	0.247478	0.491607	0.311185	0.10134	0.408981	0.334625	0.373787	0.218603	0.298449	0.112973	0.203246	0.144771	0.202162	0.391302	0.497872	0.13526	0.119518	0.607554	0.506233	0.133167	0.570431	0.751357	0.132952	0.170267	0.0174548	0.442501
	0.265473	0.233601	0.349777	0.348047	0.352698	0	0.348216	0.368602	0.359845	0.296215	0.648675	0.587966	0.654957	0.433429	0.22568	0.284562	0.22811	0.316012	0.490198	0.37747	0.0824975	0.434431	0.312494	0.385125	0.201881	0.278543	0.252056	0.262833	0.162755	0.228034	0.424195	0.53099	0.319878	0.106435	0.557556	0.56112	0.143026	0.646789	0.748109	0.587983	0.149583	-0.00602296	0.441072
	0.177386	0.18387	0.304423	0.291162	0.0295609	0.348216	0	-0.107422	-0.119605	-0.0181983	0.0314961	0.0528225	0.0424343	-0.0313523	0.242574	0.253292	0.276927	0.304138	-0.0479221	0.212491	-0.157892	-0.00734504	-0.16313	0.0176342	-0.122961	-0.129604	0.994145	0.23997	0.0376199	-0.044367	0.104431	0.12691	0.802226	-0.0796162	-0.105558	0.0236419	-0.029194	0.318122	-0.025459	2.34555	-0.170672	-0.182867	-0.0954311
	0.232335	0.162967	0.302049	0.245594	0.36882	0.368602	-0.107422	0	0.949552	0.279597	0.746152	0.652929	0.547147	0.367088	0.138492	0.212339	0.135443	0.188646	0.467445	0.303588	0.0638067	0.589935	0.394063	0.299825	0.190811	0.212728	-0.00801436	0.06215	0.0699222	0.141909	0.322987	0.369163	-0.0329092	0.0794659	0.470426	0.771406	0.259498	0.465235	0.676455	-0.116021	0.240893	0.0191717	0.632375
	0.234517	0.166069	0.298999	0.240028	0.358226	0.359845	-0.119605	0.949552	0	0.270379	0.72487	0.636405	0.516059	0.348659	0.141117	0.208588	0.136825	0.181818	0.447975	0.296579	0.0614799	0.583975	0.383831	0.286884	0.185394	0.201612	-0.0224314	0.0556267	0.0675038	0.133699	0.304777	0.347965	-0.0492484	0.0761441	0.422315	0.79096	0.283243	0.443746	0.640177	-0.136499	0.239493	0.0239583	0.622165
	0.158335	0.132229	0.213634	0.222321	0.292437	0.296215	-0.0181983	0.279597	0.270379	0	0.550193	0.485534	0.599525	0.417057	0.116471	0.198244	0.12065	0.21378	0.458711	0.269203	0.127607	0.343158	0.320253	0.348188	0.226565	0.304873	0.0882172	0.181812	0.134572	0.176321	0.315069	0.4332	0.134861	0.148174	0.564754	0.388809	0.0971942	0.494701	0.667404	0.0727461	0.170004	0.0443782	0.387913
	0.349542	0.284187	0.475676	0.483173	0.626758	0.648675	0.0314961	0.746152	0.72487	0.550193	0	1.06573	1.25219	0.834734	0.255698	0.397698	0.263902	0.444357	0.937376	0.568469	0.181916	0.76654	0.631559	0.692938	0.402887	0.557282	0.21318	0.380012	0.253735	0.383353	0.724327	0.915567	0.302265	0.218879	1.22425	0.98139	0.251494	1.06508	1.43011	0.230734	0.313566	0.0135039	0.849089
	0.32988	0.2741	0.438819	0.44429	0.556898	0.587966	0.0528225	0.652929	0.636405	0.485534	1.06573	0	1.0977	0.732561	0.250083	0.364556	0.255249	0.408011	0.824846	0.517093	0.162513	0.687236	0.555966	0.61749	0.356163	0.492222	0.196658	0.357565	0.236306	0.357094	0.661757	0.815573	0.288699	0.195744	1.0398	0.890863	0.228894	0.9521	1.25815	0.235208	0.278334	0.0161329	0.74982
	0.307795	0.25098	0.44708	0.489245	0.645569	0.654957	0.0424343	0.547147	0.516059	0.599525	1.25219	1.0977	0	0.952677	0.22125	0.398637	0.239058	0.47152	1.03194	0.580029	0.217903	0.712489	0.656774	0.767493	0.445805	0.649404	0.282484	0.481383	0.296326	0.42328	0.816225	1.02433	0.464866	0.263543	1.47687	0.895485	0.198867	1.16706	1.58417	0.315294	0.299616	0.00303494	0.820084
	0.208688	0.171361	0.295829	0.322731	0.432931	0.433429	-0.0313523	0.367088	0.348659	0.417057	0.834734	0.732561	0.952677	0	0.14891	0.271827	0.159236	0.31222	0.697799	0.393836	0.198419	0.482974	0.460173	0.521708	0.320214	0.454411	0.156762	0.30786	0.199584	0.280234	0.53699	0.669932	0.316708	0.186432	0.957429	0.581406	0.131292	0.762583	1.04535	0.118778	0.224801	0.0307268	0.554579
	0.205936	0.206442	0.216173	0.202862	0.155871	0.22568	0.242574	0.138492	0.141117	0.116471	0.255698	0.250083	0.22125	0.14891	0	0.173158	0.210429	0.197559	0.188237	0.20717	0.0304184	0.223475	0.128283	0.185823	0.0879543	0.114148	0.154637	0.131865	0.0939978	0.145783	0.192355	0.225829	0.0592462	0.0433081	0.108744	0.288956	0.0816926	0.289787	0.273427	0.22019	0.0668236	0.011469	0.186555
	0.187912	0.172382	0.234337	0.229313	0.222877	0.284562	0.253292	0.212339	0.208588	0.198244	0.397698	0.364556	0.398637	0.271827	0.173158	0	0.172817	0.220319	0.311394	0.249454	0.0675844	0.280632	0.209184	0.258806	0.145846	0.193499	0.184578	0.162962	0.11217	0.14656	0.245057	0.330584	0.154329	0.090727	0.303356	0.333683	0.0875483	0.405333	0.45456	0.344713	0.107967	0.0245247	0.279938
	0.196244	0.195496	0.212699	0.201949	0.157974	0.22811	0.276927	0.135443	0.136825	0.12065	0.263902	0.255249	0.239058	0.159236	0.210429	0.172817	0	0.199458	0.195906	0.206025	0.0302248	0.218994	0.128886	0.189565	0.0882844	0.117434	0.18071	0.13761	0.0942406	0.141131	0.196924	0.235254	0.0826983	0.044516	0.138232	0.282997	0.0781548	0.300007	0.288003	0.262839	0.0638359	0.00489099	0.18678
	0.205326	0.192305	0.256363	0.259571	0.247478	0.316012	0.304138	0.188646	0.181818	0.21378	0.444357	0.408011	0.47152	0.31222	0.197559	0.220319	0.199458	0	0.354019	0.277967	0.0660618	0.297654	0.221608	0.298853	0.154555	0.219737	0.254045	0.206239	0.131739	0.189916	0.303463	0.389502	0.197436	0.0883338	0.389541	0.363094	0.085515	0.473411	0.535603	0.393565	0.100497	0.000590139	0.293428
	0.254961	0.21144	0.348082	0.368157	0.491607	0.490198	-0.0479221	0.467445	0.447975	0.458711	0.937376	0.824846	1.03194	0.697799	0.188237	0.311394	0.195906	0.354019	0	0.442982	0.184839	0.570852	0.52155	0.581936	0.355521	0.499296	0.153589	0.305591	0.220206	0.323518	0.561382	0.756493	0.219704	0.226224	1.01961	0.685363	0.170591	0.850387	1.16372	0.0859335	0.259913	0.0374339	0.64443
	0.236984	0.21312	0.299216	0.299328	0.311185	0.37747	0.212491	0.303588	0.296579	0.269203	0.568469	0.517093	0.580029	0.393836	0.20717	0.249454	0.206025	0.277967	0.442982	0	0.1106	0.386423	0.292254	0.35507	0.195913	0.268531	0.183293	0.22378	0.149494	0.220383	0.370032	0.466507	0.233592	0.107691	0.486366	0.48669	0.12497	0.56127	0.665658	0.358359	0.148231	0.015141	0.39236
	0.0458931	0.040307	0.052699	0.0591319	0.10134	0.0824975	-0.157892	0.0638067	0.0614799	0.127607	0.181916	0.162513	0.217903	0.198419	0.0304184	0.0675844	0.0302248	0.0660618	0.184839	0.1106	0	0.119751	0.162485	0.14731	0.126593	0.169333	-0.0388896	0.051642	0.0584767	0.0816243	0.0981927	0.141022	0.0595456	0.0836117	0.168977	0.0984334	0.026546	0.146074	0.232612	-0.182906	0.114483	0.0722761	0.13275
	0.283282	0.239532	0.349215	0.331847	0.408981	0.434431	-0.00734504	0.589935	0.583975	0.343158	0.76654	0.687236	0.712489	0.482974	0.223475	0.280632	0.218994	0.297654	0.570852	0.386423	0.119751	0	0.420365	0.433771	0.259641	0.337952	0.0900781	0.19828	0.159374	0.25764	0.437174	0.555848	0.0806004	0.143192	0.616155	0.70973	0.213523	0.647823	0.850335	0.0423569	0.232587	0.0376781	0.582225
	0.180262	0.147786	0.230297	0.231673	0.334625	0.312494	-0.16313	0.394063	0.383831	0.320253	0.631559	0.555966	0.656774	0.460173	0.128283	0.209184	0.128886	0.221608	0.52155	0.292254	0.162485	0.420365	0	0.392898	0.268275	0.36524	0.0214146	0.158725	0.14115	0.214968	0.344362	0.472277	0.036491	0.192304	0.626892	0.480375	0.138402	0.520968	0.750434	-0.150243	0.221152	0.0674659	0.464908
	0.221429	0.196215	0.284965	0.301094	0.373787	0.385125	0.0176342	0.299825	0.286884	0.348188	0.692938	0.61749	0.767493	0.521708	0.185823	0.258806	0.189565	0.298853	0.581936	0.35507	0.14731	0.433771	0.392898	0	0.27708	0.392227	0.157791	0.25027	0.183754	0.265892	0.427234	0.593569	0.152436	0.178099	0.723993	0.521004	0.134234	0.665598	0.8786	0.0822534	0.195186	0.0365379	0.47347
	0.117311	0.100988	0.146468	0.153691	0.218603	0.201881	-0.122961	0.190811	0.185394	0.226565	0.402887	0.356163	0.445805	0.320214	0.0879543	0.145846	0.0882844	0.154555	0.355521	0.195913	0.126593	0.259641	0.268275	0.27708	0	0.265737	0.0156696	0.117477	0.107925	0.1491	0.219332	0.32181	0.0218609	0.144867	0.413891	0.266942	0.0733819	0.350247	0.498886	-0.116267	0.150602	0.063003	0.292849
	0.148915	0.129179	0.194099	0.212937	0.298449	0.278543	-0.129604	0.212728	0.201612	0.304873	0.557282	0.492222	0.649404	0.454411	0.114148	0.193499	0.117434	0.219737	0.499296	0.268531	0.169333	0.337952	0.36524	0.392227	0.265737	0	0.0624499	0.19056	0.15755	0.228272	0.342337	0.477637	0.0927699	0.207023	0.633279	0.37131	0.0984342	0.510289	0.724121	-0.098691	0.18688	0.06365	0.381513
	0.111516	0.112658	0.191591	0.204188	0.112973	0.252056	0.994145	-0.00801436	-0.0224314	0.0882172	0.21318	0.196658	0.282484	0.156762	0.154637	0.184578	0.18071	0.254045	0.153589	0.183293	-0.0388896	0.0900781	0.0214146	0.157791	0.0156696	0.0624499	0	0.238945	0.0791853	0.0610897	0.193528	0.247452	0.536728	0.000459462	0.243409	0.135601	0.00635436	0.342813	0.276415	1.06603	-0.0555411	-0.107607	0.0696722
	0.142401	0.134783	0.190449	0.2172	0.203246	0.262833	0.23997	0.06215	0.0556267	0.181812	0.380012	0.357565	0.481383	0.30786	0.131865	0.162962	0.13761	0.206239	0.305591	0.22378	0.051642	0.19828	0.158725	0.25027	0.117477	0.19056	0.238945	0	0.223228	0.202737	0.480395	0.375587	0.582418	0.0592071	0.383902	0.303953	0.0403671	0.439014	0.49844	0.492815	0.0525423	-0.0216248	0.19706
	0.103827	0.0989377	0.125166	0.137471	0.144771	0.162755	0.0376199	0.0699222	0.0675038	0.134572	0.253735	0.236306	0.296326	0.199584	0.0939978	0.11217	0.0942406	0.131739	0.220206	0.149494	0.0584767	0.159374	0.14115	0.183754	0.107925	0.15755	0.0791853	0.223228	0	0.134735	0.273948	0.287403	0.168613	0.10907	0.248278	0.220792	0.0576737	0.282657	0.340742	0.12711	0.0714564	0.0197996	0.159804
	0.159674	0.151223	0.180754	0.193671	0.202162	0.228034	-0.044367	0.141909	0.133699	0.176321	0.383353	0.357094	0.42328	0.280234	0.145783	0.14656	0.141131	0.189916	0.323518	0.220383	0.0816243	0.25764	0.214968	0.265892	0.1491	0.228272	0.0610897	0.202737	0.134735	0	0.248949	0.341999	0.206032	0.114216	0.398919	0.294947	0.042762	0.364523	0.480257	-0.00824718	0.105561	0.0209343	0.240363
	0.242736	0.211628	0.313482	0.34625	0.391302	0.424195	0.104431	0.322987	0.304777	0.315069	0.724327	0.661757	0.816225	0.53699	0.192355	0.245057	0.196924	0.303463	0.561382	0.370032	0.0981927	0.437174	0.344362	0.427234	0.219332	0.342337	0.193528	0.480395	0.273948	0.248949	0	0.584307	0.56123	0.113642	0.820271	0.638721	0.105776	0.669789	0.881815	0.289253	0.148885	-0.0231516	0.449659
	0.277277	0.242109	0.382473	0.409162	0.497872	0.53099	0.12691	0.369163	0.347965	0.4332	0.915567	0.815573	1.02433	0.669932	0.225829	0.330584	0.235254	0.389502	0.756493	0.466507	0.141022	0.555848	0.472277	0.593569	0.32181	0.477637	0.247452	0.375587	0.287403	0.341999	0.584307	0	0.308874	0.236242	0.999315	0.804473	0.370129	0.970496	1.26705	0.379719	0.237577	-0.000394654	0.621949
	0.0773825	0.0641907	0.187922	0.228842	0.13526	0.319878	0.802226	-0.0329092	-0.0492484	0.134861	0.302265	0.288699	0.464866	0.316708	0.0592462	0.154329	0.0826983	0.197436	0.219704	0.233592	0.0595456	0.0806004	0.036491	0.152436	0.0218609	0.0927699	0.536728	0.582418	0.168613	0.206032	0.56123	0.308874	0	-0.0181056	0.370979	0.268137	0.000884256	0.417463	0.37671	1.40093	-0.0414089	-0.106747	0.0642458
	0.0584799	0.0508652	0.0752567	0.0782852	0.119518	0.106435	-0.0796162	0.0794659	0.0761441	0.148174	0.218879	0.195744	0.263543	0.186432	0.0433081	0.090727	0.044516	0.0883338	0.226224	0.107691	0.0836117	0.143192	0.192304	0.178099	0.144867	0.207023	0.000459462	0.0592071	0.10907	0.114216	0.113642	0.236242	-0.0181056	0	0.227791	0.141433	0.0471971	0.200468	0.307691	-0.0760541	0.135349	0.0774086	0.152545
	0.20564	0.145928	0.342482	0.404454	0.607554	0.557556	-0.105558	0.470426	0.422315	0.564754	1.22425	1.0398	1.47687	0.957429	0.108744	0.303356	0.138232	0.389541	1.01961	0.486366	0.168977	0.616155	0.626892	0.723993	0.413891	0.633279	0.243409	0.383902	0.248278	0.398919	0.820271	0.999315	0.370979	0.227791	0	0.823961	0.14348	1.09675	1.63018	0.152701	0.246602	-0.0672016	0.737864
	0.374256	0.314825	0.452581	0.42673	0.506233	0.56112	0.0236419	0.771406	0.79096	0.388809	0.98139	0.890863	0.895485	0.581406	0.288956	0.333683	0.282997	0.363094	0.685363	0.48669	0.0984334	0.70973	0.480375	0.521004	0.266942	0.37131	0.135601	0.303953	0.220792	0.294947	0.638721	0.804473	0.268137	0.141433	0.823961	0	0.921344	0.925786	1.18654	0.310944	0.261129	-0.0064901	0.736934
	0.107304	0.0901891	0.122448	0.103931	0.133167	0.143026	-0.029194	0.259498	0.283243	0.0971942	0.251494	0.228894	0.198867	0.131292	0.0816926	0.0875483	0.0781548	0.085515	0.170591	0.12497	0.026546	0.213523	0.138402	0.134234	0.0733819	0.0984342	0.00635436	0.0403671	0.0576737	0.042762	0.105776	0.370129	0.000884256	0.0471971	0.14348	0.921344	0	0.236527	0.293058	-0.00368585	0.0962346	0.0106571	0.216982
	0.349101	0.30474	0.478105	0.502086	0.570431	0.646789	0.318122	0.465235	0.443746	0.494701	1.06508	0.9521	1.16706	0.762583	0.289787	0.405333	0.300007	0.473411	0.850387	0.56127	0.146074	0.647823	0.520968	0.665598	0.350247	0.510289	0.342813	0.439014	0.282657	0.364523	0.669789	0.970496	0.417463	0.200468	1.09675	0.925786	0.236527	0	1.36671	0.681479	0.235587	-0.0181796	0.70367
	0.370568	0.304143	0.522308	0.561832	0.751357	0.748109	-0.025459	0.676455	0.640177	0.667404	1.43011	1.25815	1.58417	1.04535	0.273427	0.45456	0.288003	0.535603	1.16372	0.665658	0.232612	0.850335	0.750434	0.8786	0.498886	0.724121	0.276415	0.49844	0.340742	0.480257	0.881815	1.26705	0.37671	0.307691	1.63018	1.18654	0.293058	1.36671	0	0.221978	0.357756	0.00589275	0.967522
	0.223303	0.202642	0.45526	0.459498	0.132952	0.587983	2.34555	-0.116021	-0.136499	0.0727461	0.230734	0.235208	0.315294	0.118778	0.22019	0.344713	0.262839	0.393565	0.0859335	0.358359	-0.182906	0.0423569	-0.150243	0.0822534	-0.116267	-0.098691	1.06603	0.492815	0.12711	-0.00824718	0.289253	0.379719	1.40093	-0.0760541	0.152701	0.310944	-0.00368585	0.681479	0.221978	0	-0.197392	-0.245524	-0.0257451
	0.0992096	0.0808336	0.116292	0.109043	0.170267	0.149583	-0.170672	0.240893	0.239493	0.170004	0.313566	0.278334	0.299616	0.224801	0.0668236	0.107967	0.0638359	0.100497	0.259913	0.148231	0.114483	0.232587	0.221152	0.195186	0.150602	0.18688	-0.0555411	0.0525423	0.0714564	0.105561	0.148885	0.237577	-0.0414089	0.135349	0.246602	0.261129	0.0962346	0.235587	0.357756	-0.197392	0	0.0872135	0.257042
	0.017703	0.0181176	0.00228575	-0.00293393	0.0174548	-0.00602296	-0.182867	0.0191717	0.0239583	0.0443782	0.0135039	0.0161329	0.00303494	0.0307268	0.011469	0.0245247	0.00489099	0.000590139	0.0374339	0.015141	0.0722761	0.0376781	0.0674659	0.0365379	0.063003	0.06365	-0.107607	-0.0216248	0.0197996	0.0209343	-0.0231516	-0.000394654	-0.106747	0.0774086	-0.0672016	-0.0064901	0.0106571	-0.0181796	0.00589275	-0.245524	0.0872135	0	0.0399115
	0.259462	0.208814	0.336853	0.324018	0.442501	0.441072	-0.0954311	0.632375	0.622165	0.387913	0.849089	0.74982	0.820084	0.554579	0.186555	0.279938	0.18678	0.293428	0.64443	0.39236	0.13275	0.582225	0.464908	0.47347	0.292849	0.381513	0.0696722	0.19706	0.159804	0.240363	0.449659	0.621949	0.0642458	0.152545	0.737864	0.736934	0.216982	0.70367	0.967522	-0.0257451	0.257042	0.0399115	0
Fig. 6e	Heatmap of co-occurrence of B cells, CD4+ T cells, CD8+ T cells and DCs in imTLS
	0	0.342421	0.360279	0.317279	0.225425	0.34691	0.271909	0.0416696	0.0375246	0.296915	0.243301	0.281715	0.191143	0.219346	0.410135	0.505191	0.422862	0.506518	0.282945	0.38761	0.229752	0.363379	0.286134	0.458334	0.295945	0.298383	0.468584	0.177902	0.143462	0.169287	0.171757	0.192976	0.0369	0.0349333	-0.0901502	0.07368	0.0139749	0.258646	0.153936	0.0315103	0.221519	0.234977	0.123575
	0.342421	0	0.367146	0.324817	0.222585	0.347861	0.285598	0.0294422	0.0255115	0.276193	0.234544	0.275285	0.177622	0.202863	0.426524	0.503899	0.439473	0.517194	0.266872	0.38727	0.212142	0.360195	0.265912	0.455018	0.275533	0.282084	0.48698	0.183498	0.146127	0.164652	0.172131	0.18491	0.0376066	0.0243001	-0.0956953	0.0764903	0.0151479	0.260551	0.146649	0.0327958	0.198811	0.213878	0.121797
	0.360279	0.367146	0	0.383192	0.360268	0.511105	0.268289	0.0568676	0.04659	0.760573	0.441859	0.486795	0.462589	0.56914	0.441303	0.843033	0.464899	0.686495	0.653513	0.61442	0.636427	0.577246	0.721371	0.801311	0.771688	0.7231	0.560673	0.213071	0.200923	0.332467	0.250924	0.416453	0.0552826	0.212488	-0.101495	0.0658271	0.0102207	0.371571	0.315786	0.0253171	0.667418	0.698851	0.15398
	0.317279	0.324817	0.383192	0	0.289608	0.41261	0.239112	0.039496	0.0318848	0.539213	0.339353	0.377563	0.338834	0.407522	0.387668	0.651367	0.404773	0.562361	0.4772	0.484997	0.446306	0.453478	0.513485	0.616579	0.5452	0.521131	0.472092	0.183249	0.165725	0.252785	0.203767	0.308545	0.0484634	0.129449	-0.0753419	0.0640661	0.0112987	0.304538	0.239966	0.0265001	0.454863	0.475406	0.129832
	0.225425	0.222585	0.360268	0.289608	0	0.484884	0.100553	0.0596654	0.0455118	1.00243	0.504641	0.532612	0.61393	0.768834	0.258894	0.857873	0.279137	0.569171	0.83822	0.615907	0.869775	0.583137	0.954073	0.856977	1.02306	0.93714	0.355686	0.159973	0.186322	0.397082	0.245415	0.519593	0.070384	0.337014	-0.0385286	0.0394374	0.0054867	0.346813	0.39791	-0.00770295	0.934182	0.962336	0.132978
	0.34691	0.347861	0.511105	0.41261	0.484884	0	0.213419	0.0666117	0.0498303	1.2309	0.631568	0.677743	0.742708	0.934999	0.415307	1.13339	0.444992	0.801406	1.02835	0.812245	1.06441	0.761882	1.16568	1.11052	1.2549	1.15296	0.56671	0.230798	0.249738	0.493713	0.320698	0.644202	0.0852043	0.400483	-0.0939028	0.0574476	0.00800792	0.463963	0.483938	0.0110378	1.1337	1.17598	0.176054
	0.271909	0.285598	0.268289	0.239112	0.100553	0.213419	0	0.00662704	0.0063384	0.0234647	0.088773	0.120952	0.0117156	0.00184574	0.359663	0.312119	0.384015	0.406689	0.0419292	0.217303	-0.00779139	0.193423	0.0143282	0.250944	0.019262	0.0418271	0.53407	0.130962	0.0853731	0.0581641	0.0947351	0.0532482	0.00694858	-0.0341894	-0.103847	0.049858	0.00952409	0.16718	0.0302464	0.089934	-0.0185556	-0.0131248	0.0791239
	0.0416696	0.0294422	0.0568676	0.039496	0.0596654	0.0666117	0.00662704	0	0.263626	0.0671643	0.117409	0.10223	0.058773	0.0561248	0.0258651	0.058257	0.0218008	0.0291275	0.0721998	0.0568215	0.0331268	0.112302	0.0862796	0.0446763	0.0538162	0.0360524	0.00331358	0.0218974	0.0191056	0.0347895	0.0549111	0.0480017	0.0142882	0.020234	-0.0119	0.0386159	0.00398947	0.0361904	0.062148	-0.00590846	0.0855895	0.0463485	0.121476
	0.0375246	0.0255115	0.04659	0.0318848	0.0455118	0.0498303	0.0063384	0.263626	0	0.0236813	0.0971694	0.0815382	0.0304011	0.0214979	0.0210799	0.0257985	0.0159568	0.0104196	0.0360878	0.0342061	-0.00509779	0.0912181	0.0450266	0.0105407	0.0089216	-0.00495723	-0.00737835	0.0176191	0.0125508	0.0193844	0.0457377	0.0255738	0.00984792	0.00282623	-0.0183695	0.0387813	0.00348521	0.0228182	0.0444199	-0.006409	0.0447519	0.00541703	0.12081
	0.296915	0.276193	0.760573	0.539213	1.00243	1.2309	0.0234647	0.0671643	0.0236813	0	1.43734	1.50035	1.95503	2.55621	0.333906	2.50461	0.404657	1.375	2.69983	1.69139	3.02279	1.5858	3.1984	2.53025	3.49782	3.12149	0.715573	0.301127	0.451954	1.21444	0.602511	1.6337	0.173117	1.34639	-0.165592	-0.0133247	-0.0127662	0.840914	1.17342	-0.0775385	3.3152	3.46574	0.234819
	0.243301	0.234544	0.441859	0.339353	0.504641	0.631568	0.088773	0.117409	0.0971694	1.43734	0	0.74292	0.901739	1.11521	0.278021	1.15943	0.309008	0.725717	1.20108	0.819854	1.25013	0.786854	1.37178	1.17662	1.46733	1.3418	0.438176	0.189222	0.234393	0.541208	0.319055	0.729164	0.099911	0.507844	0.0319164	0.0404417	0.000941953	0.463823	0.574084	-0.0260508	1.35415	1.38587	0.193543
	0.281715	0.275285	0.486795	0.377563	0.532612	0.677743	0.120952	0.10223	0.0815382	1.50035	0.74292	0	0.924507	1.15409	0.327708	1.241	0.360914	0.795611	1.24795	0.876993	1.30678	0.835559	1.42904	1.2489	1.53383	1.40242	0.497723	0.211818	0.254807	0.56931	0.339639	0.761562	0.101389	0.524572	-0.0159121	0.0438149	0.00262751	0.491501	0.587828	-0.0215145	1.40831	1.45106	0.194051
	0.191143	0.177622	0.462589	0.338834	0.61393	0.742708	0.0117156	0.058773	0.0304011	1.95503	0.901739	0.924507	0	1.5255	0.212622	1.451	0.255559	0.829396	1.61591	1.00469	1.73646	0.947151	1.865	1.5085	2.01147	1.83833	0.443377	0.187567	0.270596	0.703067	0.36702	0.962144	0.130589	0.727788	0.0935487	0.0111043	-0.00672179	0.548521	0.749165	-0.0513145	1.86231	1.91898	0.182129
	0.219346	0.202863	0.56914	0.407522	0.768834	0.934999	0.00184574	0.0561248	0.0214979	2.55621	1.11521	1.15409	1.5255	0	0.243116	1.87206	0.296835	1.03397	2.06818	1.28198	2.31154	1.19958	2.42658	1.92328	2.6364	2.37917	0.531193	0.22926	0.344423	0.919574	0.462501	1.24672	0.171248	0.984885	-0.0238984	0.000631158	-0.00841055	0.658737	0.924966	-0.0675851	2.48956	2.57565	0.194667
	0.410135	0.426524	0.441303	0.387668	0.258894	0.415307	0.359663	0.0258651	0.0210799	0.333906	0.278021	0.327708	0.212622	0.243116	0	0.620283	0.540252	0.64172	0.320681	0.466031	0.256089	0.432201	0.320745	0.561522	0.335901	0.345301	0.627527	0.217896	0.171618	0.193007	0.200917	0.218875	0.0384172	0.0325367	-0.112066	0.0836613	0.0153343	0.312807	0.171079	0.0378416	0.240901	0.262159	0.138389
	0.505191	0.503899	0.843033	0.651367	0.857873	1.13339	0.312119	0.058257	0.0257985	2.50461	1.15943	1.241	1.451	1.87206	0.620283	0	0.694201	1.43373	2.03054	1.48098	2.18637	1.38427	2.35728	2.12845	2.57524	2.33071	1.01613	0.361498	0.425261	0.952241	0.546082	1.24908	0.126387	0.91213	-0.201912	0.0387058	-0.00169361	0.795112	0.899617	-0.0179601	2.37294	2.49052	0.245392
	0.422862	0.439473	0.464899	0.404773	0.279137	0.444992	0.384015	0.0218008	0.0159568	0.404657	0.309008	0.360914	0.255559	0.296835	0.540252	0.694201	0	0.704223	0.379161	0.507142	0.31818	0.471126	0.388086	0.637754	0.411377	0.417259	0.70171	0.224318	0.179227	0.215436	0.210387	0.251128	0.0350122	0.0623836	-0.106123	0.0760778	0.011896	0.336706	0.194231	0.0351696	0.310166	0.334474	0.138405
	0.506518	0.517194	0.686495	0.562361	0.569171	0.801406	0.406689	0.0291275	0.0104196	1.375	0.725717	0.795611	0.829396	1.03397	0.64172	1.43373	0.704223	0	1.16473	0.998994	1.18143	0.931119	1.30899	1.39761	1.41683	1.33164	0.975347	0.306908	0.303573	0.553885	0.37637	0.712222	0.0742764	0.418222	-0.126758	0.0588812	0.0035389	0.585042	0.530578	0.0135777	1.22976	1.2978	0.194852
	0.282945	0.266872	0.653513	0.4772	0.83822	1.02835	0.0419292	0.0721998	0.0360878	2.69983	1.20108	1.24795	1.61591	2.06818	0.320681	2.03054	0.379161	1.16473	0	1.39452	2.4092	1.31117	2.56886	2.07811	2.78531	2.52378	0.63175	0.264907	0.377738	0.974099	0.505816	1.31469	0.157719	1.01706	-0.0399979	0.00727711	-0.00851656	0.725937	0.980794	-0.0658159	2.59502	2.69646	0.222101
	0.38761	0.38727	0.61442	0.484997	0.615907	0.812245	0.217303	0.0568215	0.0342061	1.69139	0.819854	0.876993	1.00469	1.28198	0.466031	1.48098	0.507142	0.998994	1.39452	0	1.48142	0.975752	1.60037	1.46339	1.73275	1.58268	0.677689	0.272253	0.310974	0.657055	0.399529	0.862671	0.106438	0.575899	-0.122702	0.0509068	0.00538468	0.576566	0.63737	-0.00459354	1.57719	1.64399	0.197337
	0.229752	0.212142	0.636427	0.446306	0.869775	1.06441	-0.00779139	0.0331268	-0.00509779	3.02279	1.25013	1.30678	1.73646	2.31154	0.256089	2.18637	0.31818	1.18143	2.4092	1.48142	0	1.37679	2.87949	2.23614	3.14037	2.82145	0.59644	0.253948	0.394738	1.07492	0.522663	1.44438	0.193343	1.18768	-0.178157	-0.0158241	-0.0101234	0.716784	1.03069	-0.0821024	2.98372	3.11237	0.179629
	0.363379	0.360195	0.577246	0.453478	0.583137	0.761882	0.193423	0.112302	0.0912181	1.5858	0.786854	0.835559	0.947151	1.19958	0.432201	1.38427	0.471126	0.931119	1.31117	0.975752	1.37679	0	1.5087	1.36849	1.62333	1.4811	0.628135	0.253008	0.288653	0.612035	0.37809	0.804792	0.0961797	0.543646	-0.105447	0.0521698	0.00423733	0.538952	0.603471	-0.0159182	1.48431	1.5418	0.20789
	0.286134	0.265912	0.721371	0.513485	0.954073	1.16568	0.0143282	0.0862796	0.0450266	3.1984	1.37178	1.42904	1.865	2.42658	0.320745	2.35728	0.388086	1.30899	2.56886	1.60037	2.87949	1.5087	0	2.40765	3.3158	2.9905	0.682634	0.285739	0.425939	1.13098	0.571533	1.52609	0.171372	1.23381	-0.136723	-0.00733799	-0.0122086	0.797102	1.11451	-0.0883399	3.10985	3.25105	0.227393
	0.458334	0.455018	0.801311	0.616579	0.856977	1.11052	0.250944	0.0446763	0.0105407	2.53025	1.17662	1.2489	1.5085	1.92328	0.561522	2.12845	0.637754	1.39761	2.07811	1.46339	2.23614	1.36849	2.40765	0	2.61418	2.39667	0.96573	0.340841	0.413885	0.941134	0.534115	1.25443	0.137337	0.900063	-0.109692	0.02983	-0.00484526	0.792758	0.928574	-0.0423687	2.38373	2.49185	0.238498
	0.295945	0.275533	0.771688	0.5452	1.02306	1.2549	0.019262	0.0538162	0.0089216	3.49782	1.46733	1.53383	2.01147	2.6364	0.335901	2.57524	0.411377	1.41683	2.78531	1.73275	3.14037	1.62333	3.3158	2.61418	0	3.24777	0.74816	0.304855	0.460688	1.25009	0.611831	1.67176	0.176026	1.38716	-0.183395	-0.0206315	-0.0146799	0.852601	1.19726	-0.090314	3.41535	3.5786	0.225398
	0.298383	0.282084	0.7231	0.521131	0.93714	1.15296	0.0418271	0.0360524	-0.00495723	3.12149	1.3418	1.40242	1.83833	2.37917	0.345301	2.33071	0.417259	1.33164	2.52378	1.58268	2.82145	1.4811	2.9905	2.39667	3.24777	0	0.739249	0.290289	0.422881	1.10517	0.558594	1.49107	0.169544	1.18363	-0.106316	-0.0105037	-0.0125564	0.799572	1.09389	-0.0854789	3.00647	3.14888	0.209209
	0.468584	0.48698	0.560673	0.472092	0.355686	0.56671	0.53407	0.00331358	-0.00737835	0.715573	0.438176	0.497723	0.443377	0.531193	0.627527	1.01613	0.70171	0.975347	0.63175	0.677689	0.59644	0.628135	0.682634	0.96573	0.74816	0.739249	0	0.254243	0.213287	0.320199	0.250879	0.394919	0.0302405	0.196158	-0.0961772	0.0481317	0.00219619	0.43399	0.291411	0.0585903	0.610872	0.652147	0.14204
	0.177902	0.183498	0.213071	0.183249	0.159973	0.230798	0.130962	0.0218974	0.0176191	0.301127	0.189222	0.211818	0.187567	0.22926	0.217896	0.361498	0.224318	0.306908	0.264907	0.272253	0.253948	0.253008	0.285739	0.340841	0.304855	0.290289	0.254243	0	0.105765	0.153738	0.12154	0.186935	0.044295	0.075162	-0.052966	0.0473907	0.011388	0.172237	0.142187	0.0167645	0.260203	0.267773	0.0801057
	0.143462	0.146127	0.200923	0.165725	0.186322	0.249738	0.0853731	0.0191056	0.0125508	0.451954	0.234393	0.254807	0.270596	0.344423	0.171618	0.425261	0.179227	0.303573	0.377738	0.310974	0.394738	0.288653	0.425939	0.413885	0.460688	0.422881	0.213287	0.105765	0	0.204554	0.132837	0.260721	0.0468855	0.15033	-0.0527164	0.0366867	0.00954215	0.181943	0.190857	0.00793626	0.423102	0.433037	0.073463
	0.169287	0.164652	0.332467	0.252785	0.397082	0.493713	0.0581641	0.0347895	0.0193844	1.21444	0.541208	0.56931	0.703067	0.919574	0.193007	0.952241	0.215436	0.553885	0.974099	0.657055	1.07492	0.612035	1.13098	0.941134	1.25009	1.10517	0.320199	0.153738	0.204554	0	0.254544	0.650425	0.0879589	0.509417	-0.074572	0.0213372	0.00384311	0.343617	0.455537	-0.0164686	1.20138	1.22986	0.123102
	0.171757	0.172131	0.250924	0.203767	0.245415	0.320698	0.0947351	0.0549111	0.0457377	0.602511	0.319055	0.339639	0.36702	0.462501	0.200917	0.546082	0.210387	0.37637	0.505816	0.399529	0.522663	0.37809	0.571533	0.534115	0.611831	0.558594	0.250879	0.12154	0.132837	0.254544	0	0.331668	0.0557825	0.204358	-0.0492876	0.0436363	0.00984622	0.231557	0.252545	0.00653947	0.567492	0.577235	0.105504
	0.192976	0.18491	0.416453	0.308545	0.519593	0.644202	0.0532482	0.0480017	0.0255738	1.6337	0.729164	0.761562	0.962144	1.24672	0.218875	1.24908	0.251128	0.712222	1.31469	0.862671	1.44438	0.804792	1.52609	1.25443	1.67176	1.49107	0.394919	0.186935	0.260721	0.650425	0.331668	0	0.113447	0.674007	-0.0554355	0.0232789	0.00263774	0.462116	0.628688	-0.0222362	1.62311	1.65166	0.153587
	0.0369	0.0376066	0.0552826	0.0484634	0.070384	0.0852043	0.00694858	0.0142882	0.00984792	0.173117	0.099911	0.101389	0.130589	0.171248	0.0384172	0.126387	0.0350122	0.0742764	0.157719	0.106438	0.193343	0.0961797	0.171372	0.137337	0.176026	0.169544	0.0302405	0.044295	0.0468855	0.0879589	0.0557825	0.113447	0	0.0633495	0.0304138	0.0339592	0.0113288	0.0711423	0.100392	0.00111897	0.181127	0.165944	0.0393363
	0.0349333	0.0243001	0.212488	0.129449	0.337014	0.400483	-0.0341894	0.020234	0.00282623	1.34639	0.507844	0.524572	0.727788	0.984885	0.0325367	0.91213	0.0623836	0.418222	1.01706	0.575899	1.18768	0.543646	1.23381	0.900063	1.38716	1.18363	0.196158	0.075162	0.15033	0.509417	0.204358	0.674007	0.0633495	0	-0.0624077	-0.0261215	-0.00519711	0.269612	0.455501	-0.0414343	1.52053	1.55438	0.0611913
	-0.0901502	-0.0956953	-0.101495	-0.0753419	-0.0385286	-0.0939028	-0.103847	-0.0119	-0.0183695	-0.165592	0.0319164	-0.0159121	0.0935487	-0.0238984	-0.112066	-0.201912	-0.106123	-0.126758	-0.0399979	-0.122702	-0.178157	-0.105447	-0.136723	-0.109692	-0.183395	-0.106316	-0.0961772	-0.052966	-0.0527164	-0.074572	-0.0492876	-0.0554355	0.0304138	-0.0624077	0	0.0129024	-0.00528611	0.0307651	0.0869341	-0.0413628	-0.208701	-0.27862	0.0311677
	0.07368	0.0764903	0.0658271	0.0640661	0.0394374	0.0574476	0.049858	0.0386159	0.0387813	-0.0133247	0.0404417	0.0438149	0.0111043	0.000631158	0.0836613	0.0387058	0.0760778	0.0588812	0.00727711	0.0509068	-0.0158241	0.0521698	-0.00733799	0.02983	-0.0206315	-0.0105037	0.0481317	0.0473907	0.0366867	0.0213372	0.0436363	0.0232789	0.0339592	-0.0261215	0.0129024	0	0.0170361	0.0532195	0.036351	0.0189689	-0.0212455	-0.0346871	0.0576786
	0.0139749	0.0151479	0.0102207	0.0112987	0.0054867	0.00800792	0.00952409	0.00398947	0.00348521	-0.0127662	0.000941953	0.00262751	-0.00672179	-0.00841055	0.0153343	-0.00169361	0.011896	0.0035389	-0.00851656	0.00538468	-0.0101234	0.00423733	-0.0122086	-0.00484526	-0.0146799	-0.0125564	0.00219619	0.011388	0.00954215	0.00384311	0.00984622	0.00263774	0.0113288	-0.00519711	-0.00528611	0.0170361	0	0.00732128	0.0034831	0.0104376	-0.0128109	-0.0157805	0.0105
	0.258646	0.260551	0.371571	0.304538	0.346813	0.463963	0.16718	0.0361904	0.0228182	0.840914	0.463823	0.491501	0.548521	0.658737	0.312807	0.795112	0.336706	0.585042	0.725937	0.576566	0.716784	0.538952	0.797102	0.792758	0.852601	0.799572	0.43399	0.172237	0.181943	0.343617	0.231557	0.462116	0.0711423	0.269612	0.0307651	0.0532195	0.00732128	0	0.372856	0.0131385	0.762627	0.776183	0.143057
	0.153936	0.146649	0.315786	0.239966	0.39791	0.483938	0.0302464	0.062148	0.0444199	1.17342	0.574084	0.587828	0.749165	0.924966	0.171079	0.899617	0.194231	0.530578	0.980794	0.63737	1.03069	0.603471	1.11451	0.928574	1.19726	1.09389	0.291411	0.142187	0.190857	0.455537	0.252545	0.628688	0.100392	0.455501	0.0869341	0.036351	0.0034831	0.372856	0	-0.0256577	1.13583	1.14172	0.147546
	0.0315103	0.0327958	0.0253171	0.0265001	-0.00770295	0.0110378	0.089934	-0.00590846	-0.006409	-0.0775385	-0.0260508	-0.0215145	-0.0513145	-0.0675851	0.0378416	-0.0179601	0.0351696	0.0135777	-0.0658159	-0.00459354	-0.0821024	-0.0159182	-0.0883399	-0.0423687	-0.090314	-0.0854789	0.0585903	0.0167645	0.00793626	-0.0164686	0.00653947	-0.0222362	0.00111897	-0.0414343	-0.0413628	0.0189689	0.0104376	0.0131385	-0.0256577	0	-0.0908188	-0.0979335	0.0131435
	0.221519	0.198811	0.667418	0.454863	0.934182	1.1337	-0.0185556	0.0855895	0.0447519	3.3152	1.35415	1.40831	1.86231	2.48956	0.240901	2.37294	0.310166	1.22976	2.59502	1.57719	2.98372	1.48431	3.10985	2.38373	3.41535	3.00647	0.610872	0.260203	0.423102	1.20138	0.567492	1.62311	0.181127	1.52053	-0.208701	-0.0212455	-0.0128109	0.762627	1.13583	-0.0908188	0	3.54854	0.205629
	0.234977	0.213878	0.698851	0.475406	0.962336	1.17598	-0.0131248	0.0463485	0.00541703	3.46574	1.38587	1.45106	1.91898	2.57565	0.262159	2.49052	0.334474	1.2978	2.69646	1.64399	3.11237	1.5418	3.25105	2.49185	3.5786	3.14888	0.652147	0.267773	0.433037	1.22986	0.577235	1.65166	0.165944	1.55438	-0.27862	-0.0346871	-0.0157805	0.776183	1.14172	-0.0979335	3.54854	0	0.186456
	0.123575	0.121797	0.15398	0.129832	0.132978	0.176054	0.0791239	0.121476	0.12081	0.234819	0.193543	0.194051	0.182129	0.194667	0.138389	0.245392	0.138405	0.194852	0.222101	0.197337	0.179629	0.20789	0.227393	0.238498	0.225398	0.209209	0.14204	0.0801057	0.073463	0.123102	0.105504	0.153587	0.0393363	0.0611913	0.0311677	0.0576786	0.0105	0.143057	0.147546	0.0131435	0.205629	0.186456	0
Fig. 6f	Heatmap of co-occurrence of B cells, CD4+ T cells, CD8+ T cells and DCs in mTLS
	0	3.19458	3.19798	3.22666	2.01348	2.99853	0.0296223	2.08913	2.14627	0.550299	2.51428	2.72695	1.06679	0.713414	2.91557	1.71636	2.84031	2.24123	1.21925	2.72542	0.0129807	3.0381	0.763849	1.41339	0.279361	0.29858	0.0071599	1.61917	1.02084	1.19511	2.683	0.888175	-0.0384442	-0.0581122	0.209028	1.88739	-0.0206491	2.31141	1.50244	-0.0132886	0.270956	-0.111793	1.86187
	3.19458	0	3.08112	3.14028	1.91534	2.87782	0.0419173	1.68075	1.74192	0.508388	2.32135	2.55533	0.999773	0.66769	2.85864	1.66085	2.78727	2.20229	1.1476	2.63714	0.0244899	2.85102	0.697787	1.38209	0.268417	0.300742	0.0223445	1.59773	1.01922	1.19475	2.57317	0.85853	-0.0304458	-0.0512517	0.208637	1.8031	-0.0165164	2.24626	1.42346	-0.0071976	0.226051	-0.0994641	1.66255
	3.19798	3.08112	0	3.1346	1.9934	2.9509	0.0456749	2.29568	2.34122	0.577381	2.54665	2.73179	1.08666	0.733561	2.80847	1.69273	2.73789	2.17577	1.23352	2.66756	0.0224026	3.03364	0.795168	1.38606	0.294258	0.304104	0.0274812	1.56251	0.982188	1.14445	2.6297	0.879637	-0.031982	-0.0527771	0.20597	1.8543	-0.0215478	2.25877	1.50098	0.0121004	0.302093	-0.100187	1.92828
	3.22666	3.14028	3.1346	0	1.97672	2.943	0.043937	1.88564	1.93621	0.541337	2.42575	2.64596	1.05622	0.707348	2.85939	1.68641	2.79283	2.2199	1.19845	2.67921	0.0257362	2.93606	0.739323	1.40347	0.283225	0.311698	0.0234691	1.60652	1.00648	1.20701	2.62245	0.88347	-0.0217671	-0.0502422	0.23081	1.84344	-0.0178439	2.28991	1.48197	0.0134356	0.250779	-0.102433	1.7736
	2.01348	1.91534	1.9934	1.97672	0	1.90011	-0.007845	1.76184	1.78058	0.418797	1.75156	1.83584	0.774348	0.531035	1.73488	1.07791	1.68893	1.34835	0.854995	1.69952	0.0301134	2.01437	0.578463	0.894225	0.219385	0.220748	-0.0077333	0.968579	0.607192	0.704317	1.70006	0.586599	-0.0128175	-0.022341	0.190734	1.20942	-0.0078807	1.45068	1.02727	-0.0159548	0.237697	-0.0581345	1.38578
	2.99853	2.87782	2.9509	2.943	1.90011	0	0.0429806	2.29828	2.33645	0.586292	2.46994	2.62784	1.08079	0.742866	2.62064	1.60944	2.5538	2.04109	1.21127	2.5273	0.0483056	2.90107	0.798549	1.32586	0.308687	0.31684	0.0325687	1.46488	0.927401	1.07802	2.48064	0.851789	-0.0099677	-0.0405169	0.22592	1.74998	-0.0176495	2.14146	1.45566	0.0253028	0.316936	-0.078977	1.89724
	0.0296223	0.0419173	0.0456749	0.043937	-0.007845	0.0429806	0	-0.148524	-0.151041	0.00271932	-0.0343138	-0.0196865	0.00207386	-0.0062743	0.0719573	0.0894454	0.0913301	0.119708	-0.007979	0.0408146	-0.0214303	-0.0235965	-0.0349168	0.0508164	-0.009967	-0.0027738	0.274492	0.0764504	0.0350378	0.00619882	0.00404377	0.0150932	0.0133872	-0.0176799	-0.0140665	-0.0165907	0.00300724	0.0506992	-0.0160204	0.212675	-0.0735872	-0.0344292	-0.0584276
	2.08913	1.68075	2.29568	1.88564	1.76184	2.29828	-0.148524	0	6.14622	0.700732	3.19009	2.9445	1.13887	0.783519	1.4571	1.15685	1.38595	1.06111	1.24838	1.80352	-0.141149	3.24429	1.08647	0.77003	0.223632	0.0544297	-0.163491	0.672107	0.344167	0.337566	1.99811	0.585529	-0.140051	-0.110054	0.0468096	1.57092	-0.0565802	1.38508	1.38949	-0.140456	0.674798	-0.190917	3.13166
	2.14627	1.74192	2.34122	1.93621	1.78058	2.33645	-0.151041	6.14622	0	0.695388	3.20335	2.96598	1.1413	0.782218	1.51432	1.17718	1.43942	1.09529	1.25242	1.84172	-0.14819	3.27022	1.08034	0.787091	0.218314	0.051382	-0.169107	0.704806	0.369628	0.348447	2.03661	0.596699	-0.145661	-0.116827	0.0463187	1.60427	-0.0583334	1.41955	1.4026	-0.141983	0.664716	-0.201375	3.14446
	0.550299	0.508388	0.577381	0.541337	0.418797	0.586292	0.00271932	0.700732	0.695388	0	0.645149	0.644448	0.373899	0.308872	0.46734	0.397056	0.452872	0.410379	0.396122	0.541921	0.159448	0.674544	0.343094	0.360913	0.216711	0.220721	0.0491728	0.286354	0.217609	0.218588	0.493282	0.245484	0.0656203	0.0636126	0.121631	0.357645	0.00867767	0.456163	0.38662	0.02021	0.186823	0.105377	0.544494
	2.51428	2.32135	2.54665	2.42575	1.75156	2.46994	-0.0343138	3.19009	3.20335	0.645149	0	2.59985	1.14644	0.799745	2.10295	1.39179	2.03426	1.63894	1.23025	2.17024	0.0436742	2.81855	0.89811	1.14068	0.327218	0.302137	-0.0153263	1.1401	0.70815	0.853151	2.17882	0.776189	-0.0172493	-0.0274111	0.288748	1.58669	-0.0125618	1.83315	1.43315	-0.0326981	0.415445	-0.0813106	2.21237
	2.72695	2.55533	2.73179	2.64596	1.83584	2.62784	-0.0196865	2.9445	2.96598	0.644448	2.59985	0	1.15386	0.802016	2.32326	1.49688	2.25356	1.8169	1.25613	2.33877	0.0561311	2.90785	0.892054	1.23426	0.336455	0.323968	-0.0058581	1.27581	0.80147	0.955976	2.34656	0.819271	-0.0110198	-0.0265061	0.271212	1.67506	-0.0144392	1.97647	1.47289	-0.0273229	0.39842	-0.0722053	2.14542
	1.06679	0.999773	1.08666	1.05622	0.774348	1.08079	0.00207386	1.13887	1.1413	0.373899	1.14644	1.15386	0	0.475011	0.915349	0.651134	0.88527	0.759455	0.644133	0.979741	0.123158	1.19324	0.476301	0.597868	0.245576	0.2663	0.04905	0.534063	0.356158	0.454547	0.927083	0.42179	0.0666267	0.0382334	0.286063	0.677043	0.0160727	0.874519	0.72317	0.0277015	0.199421	0.0230823	0.980212
	0.713414	0.66769	0.733561	0.707348	0.531035	0.742866	-0.0062743	0.783519	0.782218	0.308872	0.799745	0.802016	0.475011	0	0.612355	0.472141	0.591082	0.519958	0.481567	0.685512	0.173997	0.825906	0.385558	0.443024	0.228089	0.243907	0.0410246	0.369114	0.266013	0.31052	0.628772	0.306404	0.0990451	0.0562611	0.203825	0.451677	0.0145161	0.596377	0.504004	0.0161226	0.19198	0.0776286	0.677074
	2.91557	2.85864	2.80847	2.85939	1.73488	2.62064	0.0719573	1.4571	1.51432	0.46734	2.10295	2.32326	0.915349	0.612355	0	1.53653	2.57021	2.04842	1.0506	2.41776	0.0299999	2.59279	0.637001	1.28432	0.252763	0.288306	0.0701586	1.47007	0.943859	1.13848	2.3451	0.786458	-0.0257158	-0.0446769	0.191499	1.62943	-0.0133313	2.05768	1.29566	0.00367874	0.197601	-0.0861271	1.48478
	1.71636	1.66085	1.69273	1.68641	1.07791	1.60944	0.0894454	1.15685	1.17718	0.397056	1.39179	1.49688	0.651134	0.472141	1.53653	0	1.50522	1.24478	0.736923	1.48409	0.110066	1.65098	0.512953	0.837651	0.254685	0.268955	0.127674	0.879005	0.582923	0.649638	1.41734	0.520035	0.0195676	0.0168687	0.129342	0.983039	-0.0051516	1.25239	0.836931	0.0403036	0.212489	0.0301505	1.03392
	2.84031	2.78727	2.73789	2.79283	1.68893	2.5538	0.0913301	1.38595	1.43942	0.452872	2.03426	2.25356	0.88527	0.591082	2.57021	1.50522	0	2.01348	1.01888	2.3572	0.0297971	2.51658	0.61452	1.2587	0.246013	0.282434	0.0964506	1.44254	0.922937	1.1091	2.29125	0.765609	-0.0251285	-0.0434608	0.178545	1.58714	-0.0138211	2.01087	1.25712	0.00954442	0.189163	-0.0816118	1.42697
	2.24123	2.20229	2.17577	2.2199	1.34835	2.04109	0.119708	1.06111	1.09529	0.410379	1.63894	1.8169	0.759455	0.519958	2.04842	1.24478	2.01348	0	0.866763	1.90566	0.0731261	2.01368	0.539357	1.06578	0.250156	0.292727	0.15776	1.16502	0.753076	0.978698	1.83947	0.63508	0.00337822	-0.0152192	0.167952	1.24756	-0.0067468	1.63345	1.0319	0.0373714	0.169493	-0.0276076	1.12968
	1.21925	1.1476	1.23352	1.19845	0.854995	1.21127	-0.007979	1.24838	1.25242	0.396122	1.23025	1.25613	0.644133	0.481567	1.0506	0.736923	1.01888	0.866763	0	1.10325	0.141838	1.33515	0.515659	0.655635	0.2671	0.281399	0.0379749	0.600503	0.406811	0.502564	1.05808	0.439863	0.0530432	0.042645	0.221964	0.75699	0.00833204	0.950212	0.746374	0.00265843	0.235942	0.0497626	1.01417
	2.72542	2.63714	2.66756	2.67921	1.69952	2.5273	0.0408146	1.80352	1.84172	0.541921	2.17024	2.33877	0.979741	0.685512	2.41776	1.48409	2.3572	1.90566	1.10325	0	0.0933408	2.58058	0.727542	1.24575	0.312867	0.335843	0.0460163	1.35702	0.879733	1.05982	2.25152	0.785607	0.0140241	-0.0176023	0.214627	1.56377	-0.0121424	1.96186	1.31078	0.0146319	0.283986	-0.0330995	1.61143
	0.0129807	0.0244899	0.0224026	0.0257362	0.0301134	0.0483056	-0.0214303	-0.141149	-0.14819	0.159448	0.0436742	0.0561311	0.123158	0.173997	0.0299999	0.110066	0.0297971	0.0731261	0.141838	0.0933408	0	0.0422447	0.184741	0.145214	0.193032	0.218311	0.0304245	0.0614973	0.0965692	0.0663575	0.0369037	0.0799228	0.174116	0.0911738	0.0468995	0.00260675	0.01181	0.0590104	0.0610555	-0.0034789	0.170376	0.196774	-0.0062496
	3.0381	2.85102	3.03364	2.93606	2.01437	2.90107	-0.0235965	3.24429	3.27022	0.674544	2.81855	2.90785	1.19324	0.825906	2.59279	1.65098	2.51658	2.01368	1.33515	2.58058	0.0422447	0	0.951674	1.33875	0.344205	0.322086	-0.0172183	1.41164	0.887433	1.05153	2.5899	0.870152	-0.0374001	-0.0425244	0.213522	1.84981	-0.0250182	2.15232	1.56515	-0.0524377	0.435878	-0.0803743	2.30418
	0.763849	0.697787	0.795168	0.739323	0.578463	0.798549	-0.0349168	1.08647	1.08034	0.343094	0.89811	0.892054	0.476301	0.385558	0.637001	0.512953	0.61452	0.539357	0.515659	0.727542	0.184741	0.951674	0	0.460527	0.261641	0.26761	0.0186643	0.368288	0.274632	0.301131	0.692573	0.306686	0.0739338	0.0666824	0.132597	0.5012	0.00492529	0.598723	0.512984	-0.0226943	0.256922	0.114787	0.76669
	1.41339	1.38209	1.38606	1.40347	0.894225	1.32586	0.0508164	0.77003	0.787091	0.360913	1.14068	1.23426	0.597868	0.443024	1.28432	0.837651	1.2587	1.06578	0.655635	1.24575	0.145214	1.33875	0.460527	0	0.259911	0.296609	0.10758	0.748862	0.511461	0.631476	1.16316	0.465017	0.0445127	0.0341448	0.188097	0.806887	0.00645908	1.07619	0.737304	0.0118972	0.178818	0.0526632	0.832364
	0.279361	0.268417	0.294258	0.283225	0.219385	0.308687	-0.009967	0.223632	0.218314	0.216711	0.327218	0.336455	0.245576	0.228089	0.252763	0.254685	0.246013	0.250156	0.2671	0.312867	0.193032	0.344205	0.261641	0.259911	0	0.228092	0.0462563	0.172622	0.154432	0.156026	0.255961	0.167528	0.0801634	0.084656	0.0905437	0.176672	0.0113877	0.259627	0.22325	2.87e-05	0.153486	0.146905	0.246916
	0.29858	0.300742	0.304104	0.311698	0.220748	0.31684	-0.0027738	0.0544297	0.051382	0.220721	0.302137	0.323968	0.2663	0.243907	0.288306	0.268955	0.282434	0.292727	0.281399	0.335843	0.218311	0.322086	0.26761	0.296609	0.228092	0	0.0655474	0.202638	0.178762	0.228878	0.27212	0.183366	0.103288	0.0869901	0.125233	0.180878	0.0158155	0.293856	0.240902	0.00328704	0.135708	0.150473	0.204109
	0.0071599	0.0223445	0.0274812	0.0234691	-0.0077333	0.0325687	0.274492	-0.163491	-0.169107	0.0491728	-0.0153263	-0.0058581	0.04905	0.0410246	0.0701586	0.127674	0.0964506	0.15776	0.0379749	0.0460163	0.0304245	-0.0172183	0.0186643	0.10758	0.0462563	0.0655474	0	0.0652759	0.0392357	0.041634	-0.0145027	0.034886	0.0266154	0.00159999	0.0213253	-0.0223614	0.00706075	0.0555988	0.0109633	0.144954	-0.0399999	0.00932292	-0.0408635
	1.61917	1.59773	1.56251	1.60652	0.968579	1.46488	0.0764504	0.672107	0.704806	0.286354	1.1401	1.27581	0.534063	0.369114	1.47007	0.879005	1.44254	1.16502	0.600503	1.35702	0.0614973	1.41164	0.368288	0.748862	0.172622	0.202638	0.0652759	0	0.624036	0.638546	1.36277	0.479226	0.0618434	-0.0148468	0.134676	0.94841	-0.0033137	1.18725	0.745729	0.0985635	0.122525	-0.0151668	0.763938
	1.02084	1.01922	0.982188	1.00648	0.607192	0.927401	0.0350378	0.344167	0.369628	0.217609	0.70815	0.80147	0.356158	0.266013	0.943859	0.582923	0.922937	0.753076	0.406811	0.879733	0.0965692	0.887433	0.274632	0.511461	0.154432	0.178762	0.0392357	0.624036	0	0.422306	0.835664	0.328774	0.0345068	0.00296269	0.0895201	0.575564	0.0009664	0.759293	0.476878	0.0493791	0.129675	0.0454225	0.479096
	1.19511	1.19475	1.14445	1.20701	0.704317	1.07802	0.00619882	0.337566	0.348447	0.218588	0.853151	0.955976	0.454547	0.31052	1.13848	0.649638	1.1091	0.978698	0.502564	1.05982	0.0663575	1.05153	0.301131	0.631476	0.156026	0.228878	0.041634	0.638546	0.422306	0	0.888894	0.364304	0.067179	0.0192587	0.181977	0.6763	0.00134187	0.927631	0.620823	-0.001006	0.0880871	-0.0090614	0.484893
	2.683	2.57317	2.6297	2.62245	1.70006	2.48064	0.00404377	1.99811	2.03661	0.493282	2.17882	2.34656	0.927083	0.628772	2.3451	1.41734	2.29125	1.83947	1.05808	2.25152	0.0369037	2.5899	0.692573	1.16316	0.255961	0.27212	-0.0145027	1.36277	0.835664	0.888894	0	0.742103	0.0446675	-0.0390472	0.165723	1.67202	-0.0160833	1.91552	1.2858	-0.0247859	0.275161	-0.0737829	1.58604
	0.888175	0.85853	0.879637	0.88347	0.586599	0.851789	0.0150932	0.585529	0.596699	0.245484	0.776189	0.819271	0.42179	0.306404	0.786458	0.520035	0.765609	0.63508	0.439863	0.785607	0.0799228	0.870152	0.306686	0.465017	0.167528	0.183366	0.034886	0.479226	0.328774	0.364304	0.742103	0	0.0469752	0.0337331	0.168746	0.555977	0.00863676	0.702183	0.526142	0.0339417	0.132557	0.0251052	0.630147
	-0.0384442	-0.0304458	-0.031982	-0.0217671	-0.0128175	-0.0099677	0.0133872	-0.140051	-0.145661	0.0656203	-0.0172493	-0.0110198	0.0666267	0.0990451	-0.0257158	0.0195676	-0.0251285	0.00337822	0.0530432	0.0140241	0.174116	-0.0374001	0.0739338	0.0445127	0.0801634	0.103288	0.0266154	0.0618434	0.0345068	0.067179	0.0446675	0.0469752	0	0.0305883	0.0494292	0.0111707	0.0101926	0.0112315	0.0307929	0.0942397	0.0837451	0.0846136	-0.053073
	-0.0581122	-0.0512517	-0.0527771	-0.0502422	-0.022341	-0.0405169	-0.0176799	-0.110054	-0.116827	0.0636126	-0.0274111	-0.0265061	0.0382334	0.0562611	-0.0446769	0.0168687	-0.0434608	-0.0152192	0.042645	-0.0176023	0.0911738	-0.0425244	0.0666824	0.0341448	0.084656	0.0869901	0.00159999	-0.0148468	0.00296269	0.0192587	-0.0390472	0.0337331	0.0305883	0	0.029527	-0.0283805	0.00934691	-0.0114494	0.00883271	-0.0057363	0.158187	0.149076	-0.0339435
	0.209028	0.208637	0.20597	0.23081	0.190734	0.22592	-0.0140665	0.0468096	0.0463187	0.121631	0.288748	0.271212	0.286063	0.203825	0.191499	0.129342	0.178545	0.167952	0.221964	0.214627	0.0468995	0.213522	0.132597	0.188097	0.0905437	0.125233	0.0213253	0.134676	0.0895201	0.181977	0.165723	0.168746	0.0494292	0.029527	0	0.182216	0.0390163	0.27565	0.291647	0.0244993	-0.0129503	-0.0270851	0.274188
	1.88739	1.8031	1.8543	1.84344	1.20942	1.74998	-0.0165907	1.57092	1.60427	0.357645	1.58669	1.67506	0.677043	0.451677	1.62943	0.983039	1.58714	1.24756	0.75699	1.56377	0.00260675	1.84981	0.5012	0.806887	0.176672	0.180878	-0.0223614	0.94841	0.575564	0.6763	1.67202	0.555977	0.0111707	-0.0283805	0.182216	0	-0.0044261	1.37834	0.987322	0.00607318	0.19911	-0.0711361	1.28373
	-0.0206491	-0.0165164	-0.0215478	-0.0178439	-0.0078807	-0.0176495	0.00300724	-0.0565802	-0.0583334	0.00867767	-0.0125618	-0.0144392	0.0160727	0.0145161	-0.0133313	-0.0051516	-0.0138211	-0.0067468	0.00833204	-0.0121424	0.01181	-0.0250182	0.00492529	0.00645908	0.0113877	0.0158155	0.00706075	-0.0033137	0.0009664	0.00134187	-0.0160833	0.00863676	0.0101926	0.00934691	0.0390163	-0.0044261	0	0.00156086	0.00768706	0.00780431	-0.0084503	0.00397167	-0.0160818
	2.31141	2.24626	2.25877	2.28991	1.45068	2.14146	0.0506992	1.38508	1.41955	0.456163	1.83315	1.97647	0.874519	0.596377	2.05768	1.25239	2.01087	1.63345	0.950212	1.96186	0.0590104	2.15232	0.598723	1.07619	0.259627	0.293856	0.0555988	1.18725	0.759293	0.927631	1.91552	0.702183	0.0112315	-0.0114494	0.27565	1.37834	0.00156086	0	1.17142	0.0424042	0.20059	-0.0564824	1.38435
	1.50244	1.42346	1.50098	1.48197	1.02727	1.45566	-0.0160204	1.38949	1.4026	0.38662	1.43315	1.47289	0.72317	0.504004	1.29566	0.836931	1.25712	1.0319	0.746374	1.31078	0.0610555	1.56515	0.512984	0.737304	0.22325	0.240902	0.0109633	0.745729	0.476878	0.620823	1.2858	0.526142	0.0307929	0.00883271	0.291647	0.987322	0.00768706	1.17142	0	0.0021138	0.20607	-0.0340197	1.20737
	-0.0132886	-0.0071976	0.0121004	0.0134356	-0.0159548	0.0253028	0.212675	-0.140456	-0.141983	0.02021	-0.0326981	-0.0273229	0.0277015	0.0161226	0.00367874	0.0403036	0.00954442	0.0373714	0.00265843	0.0146319	-0.0034789	-0.0524377	-0.0226943	0.0118972	2.87e-05	0.00328704	0.144954	0.0985635	0.0493791	-0.001006	-0.0247859	0.0339417	0.0942397	-0.0057363	0.0244993	0.00607318	0.00780431	0.0424042	0.0021138	0	-0.0460921	-0.0134832	-0.0457
	0.270956	0.226051	0.302093	0.250779	0.237697	0.316936	-0.0735872	0.674798	0.664716	0.186823	0.415445	0.39842	0.199421	0.19198	0.197601	0.212489	0.189163	0.169493	0.235942	0.283986	0.170376	0.435878	0.256922	0.178818	0.153486	0.135708	-0.0399999	0.122525	0.129675	0.0880871	0.275161	0.132557	0.0837451	0.158187	-0.0129503	0.19911	-0.0084503	0.20059	0.20607	-0.0460921	0	0.230526	0.394999
	-0.111793	-0.0994641	-0.100187	-0.102433	-0.0581345	-0.078977	-0.0344292	-0.190917	-0.201375	0.105377	-0.0813106	-0.0722053	0.0230823	0.0776286	-0.0861271	0.0301505	-0.0816118	-0.0276076	0.0497626	-0.0330995	0.196774	-0.0803743	0.114787	0.0526632	0.146905	0.150473	0.00932292	-0.0151668	0.0454225	-0.0090614	-0.0737829	0.0251052	0.0846136	0.149076	-0.0270851	-0.0711361	0.00397167	-0.0564824	-0.0340197	-0.0134832	0.230526	0	-0.103061
	1.86187	1.66255	1.92828	1.7736	1.38578	1.89724	-0.0584276	3.13166	3.14446	0.544494	2.21237	2.14542	0.980212	0.677074	1.48478	1.03392	1.42697	1.12968	1.01417	1.61143	-0.0062496	2.30418	0.76669	0.832364	0.246916	0.204109	-0.0408635	0.763938	0.479096	0.484893	1.58604	0.630147	-0.053073	-0.0339435	0.274188	1.28373	-0.0160818	1.38435	1.20737	-0.0457	0.394999	-0.103061	0

## Sheet: Fig. 7
Fig. 7
Fig. 7g
	Proportion of CD20+ cells in total cells				Proportion of CD4+ cells in total cells				Proportion of CD8+ cells in total cells				Proportion of DC_LAMP+ cells in total cells					Proportion of CD8+TCF1+ cells in total cells					Proportion of CD4+TCF1CXCL13+ cells in total cells
	0.0593682	0.122428	0.0697135		0.112745	0.173859	0.0497954		0.00544662	0.00526844	0.00463847		0.00599128	0.00677371	0.0053206			0	0.000250878	0			0	0	0
	0.00890948	0.307823	0.330846		0.00498931	0.152519	0.208278		0.000356379	0.00448812	0.0214051		0.0121169	0.0190358	0.0684785			0	0.00820243	0.0122569			0	0.000232144	0.0266454
	0.146681	0.176629	0.217949		0.0573614	0.0585267	0.223388		0.0016389	0.00635732	0.00466201		0.0213057	0.0498099	0.011655			0.000273149	0	0.00505051			0	0	0
	0.0607361	0.0950817	0.259002		0.109957	0.160015	0.213082		0.0145631	0.0667697	0.0125537		0.00180628	0.0151705	0.00561612			0	0.00251232	0.00066072			0	0.000386511	0.00066072
	0.146652	0.103475	0.395687		0.165308	0.0809808	0.298856		0.0105016	0.00719829	0.0311033		0.0103781	0.0151839	0.0982981			0.000494193	0.000112473	0.00337441			0.000494193	0.000224947	0.000146714
	0.082158	0.0263444	0.335113		0.056689	0.0254244	0.500546		0.0161577	0.00568704	0.019784		0.00232781	0.00526888	0.0105595			0	0	0.0104382			0	0	0
	0.0198944	0.0776228	0.0468398		0.0355258	0.0628664	0.0773164		0.00507511	0.0109157	0.000613622		0.00263906	0.0661007	0.0179996			0.000203004	0	0			0	0	0
	0.0021254	0.0574869	0.443889		0.00584485	0.0636219	0.73823		0	0.0170416	0.0988391		0	0.00727108	0.0587714			0	0	0.00540148			0	0	0
	0.006054	0.0763369	0.106674		0.0150139	0.138543	0.340058		0.00399564	0.0101136	0.0815255		0.00036324	0.00235522	0.00414536			0	0	0.00151997			0	0	0.000138179
	0	0.428796	0.288307		0	0.353431	0.710629		0	0.00742407	0.414096		0	0.0755906	0.0436786			0	0.00674916	0.00404169			0	0	0
	0.0151759	0.230855	0.0882209		0.00388884	0.342463	0.167889		0.00170729	0.0152786	0.00733138		0.000189699	0.0191914	0.0177175			0	0.00186324	0.000366569			0	0.000186324	0
	0.0431404	0.0425442	0.284582		0.0490186	0.0673264	0.639635		0.00408489	0.0424596	0.194165		0.000298894	0.00634357	0.0402685			9.96314e-05	0.00093039	0.0116518			0	0	0.000652498
	0.0485125	0.121581	0.0522995		0.0385956	0.140753	0.161024		0.00201018	0.07213	0.00630991		0.00616457	0.0161328	0.0226914			0	0.00584522	0.000121344			0	0.00187047	0
	0.00164935	0.151134	0.211734		0.00263896	0.13635	0.535164		0.00131948	0.100889	0.102388		0.000989609	0.0657277	0.0336593			0	0.00869044	0.00122226			0	0.00149835	0
	0.00433302	0.0125194	0.0722251		0.00546786	0.00465005	0.0919093		0.00484886	0.0106713	0.0540379		0.00113484	0.000894241	0.0209565			0	0	0.0199087			0	0	0.000224534
	0.0209945	0.177788	0.259322		0.00662983	0.205387	0.240231		0.00110497	0.102305	0.0450433		0.0154696	0.0363556	0.0413642			0	0.00720461	0.0106394			0	0.000554201	0.00715919
	0.0019611	0.0184708	0.109752		0.00147083	0.123819	0.0351531		0.00931525	0.0114906	0.0144986		0.0150351	0.00601375	0.0195205			0.000817127	0.00064433	0.00939576			0	0.000214777	0.0040499
	0.000611995	0.0354416	0.35213		0.00122399	0.193632	0.340728		0.00688494	0.00576286	0.0488775		0.000305998	0.00374586	0.0638147			0	0	0.0219197			0	0	0.00265158
	0.000829187	0.269648	0.133905		0.00304035	0.415049	0.172857		0.00373134	0.00361494	0.144762		0.000552792	0.0453207	0.035619			0	6.69434e-05	0.022			0	6.69434e-05	0.011619
	0.00438135	0.104792	0.155772		0.0224325	0.203026	0.248404		0.00473186	0.00643127	0.156177		0.000525762	0.0160151	0.0242222			0	0.000126103	0.0025337			0	0	0.000912131
	0.00750341	0.0513755	0.183292		0.0146658	0.220198	0.186766		0.00204638	0.0445568	0.162614		0	0.0442041	0.0360629			0	0.000235128	0.0229942			0	0	0.00678246
	0.0335016	0.0418278	0.0284578		0.0417623	0.177036	0.0795594		0.00390087	0.0267135	0.0237148		0.00573658	0.0125366	0.00290698			0	0.000117165	0.00520196			0	0	0.000152999
	0.0139299	0.0562654	0.131266		0.0196657	0.144595	0.0248704		0.00213045	0.0423833	0.0393701		0.000983284	0.0154791	0.0438832			0.000163881	0.0002457	0.0181486			0.000163881	0	0.000960246
	0.0166976	0.134396	0.368762		0.0235003	0.320503	0.190754		0.00556586	0.0177553	0.0170663		0	0.00635044	0.073666			0	0.00129601	0.0185785			0	0	0.00756103
	0.00121359	0.0865846	0.123267		0	0.680045	0.0813622		0.00121359	0.00871442	0.0653548		0.0273058	0.00375759	0.00642333			0	7.99488e-05	0.0134584			0	0	0.00346656
	0.0133525	0.227964	0.114223		0.01258	0.681552	0.088529		0.00695211	0.296997	0.0018266		0.00684176	0.075468	0.00267901			0.00165526	0.00195008	0.000487092			0	0	0.000365319
	0.0026435	0.081937	0.184883		0.00283233	0.340533	0.202917		0.00509819	0.112058	0.0493963		0.0566465	0.00968523	0.0682139			0	0.000871671	0.0133292			0	9.68523e-05	0.000784068
	0.0517717	0.0367045	0.0784467		0.0134843	0.16221	0.0626679		0.0108268	0.024075	0.0431961		0.00403543	0.0583128	0.00626679			0.000492126	0.00749877	0.00100716			0	0.00236803	0.000335721
	0.0257143	0.0809667	0.0816765		0.0179221	0.134899	0.0826169		0.0101299	0.00641726	0.0149113		0.0244156	0.0129711	0.0107469			0	0.000273075	0.00120903			0	0	0
	0.0164474	0.0359489	0.0123707		0.010549	0.0312044	0.037112		0.0499093	0.0333942	0.018556		0.00147459	0.00155109	0.00483581			0.0224592	0.000912409	0.00326136			0.000680581	0	0.00202429
	0.00178162	0.0451803	0.248532		0.0027997	0.138635	0.316485		0.0109443	0.0205787	0.487836		0	0.0139254	0.0180369			0	0.00123781	0.0458263			0	0	0.00639681
	0.00317759	0.0928722	0.0992092		0.00576674	0.165106	0.170381		0.0092974	0.045194	0.0599089		0	0.0106058	0.00814762			0	0.000573285	0.017733			0	0	0
	0.000300391	0.167025	0.40988		0.00105137	0.0514067	0.514686		0.00180234	0.0109356	0.335781		0.000150195	0.00831853	0.0729862			0	0.0155155	0.0349355			0	0.00271053	0
	0.00832342	0.110058	0.138417		0.0163496	0.132586	0.0744986		0.00445898	0.0233904	0.0101389		0.00237812	0.0327465	0.0105797			0.000297265	0.000615536	0.00705312			0	0.000123107	0.00352656
	0	0.0750162	0.299815		0	0.201038	0.176661		0	0.0755354	0.13607		0	0.00648929	0.0133764			0	0.001817	0.0355166			0	0	0.00668819
	0.00345551	0.00450174	0.250114		0.00814513	0.0198486	0.419598		0.0022214	0.00736648	0.235267		0.00518327	0.00491099	0.028095			0.000123411	0.00102312	0.0169027			0	0.000204625	0.00822293
	0.143075	0.0117427			0.0911405	0.0140112			0.0112016	0.0053376			0.00814664	0.0189485				0.000509165	0.0006672				0	0
	0	0.0374065			0	0.0580955			0.00284405	0.0374065			0.000158003	0.00378683				0	0.000184723				0	9.23617e-05
	0.0267964	0.0431744			0.0133129	0.0543563			0.0316607	0.0835533			0.0175798	0.0259357				0.00068271	0.00232955				0.000341355	0.000931822
	0.000898674	0.162908			0.00247136	0.300253			0.00202202	0.110575			0.0035947	0.0138671				0	0.00530568				0	0.000120584
	0.0449724	0.0662871			0.0545185	0.0869256			0.0156979	0.0105734			0.0366992	0.0271452				0.000848536	0.00183001				0.000212134	0.00223668
	0.0213651	0.0921887			0.0474473	0.0735077			0.00776914	0.0188548			0.0427303	0.00269354				0	0.000434443				0	8.68885e-05
	0.00180234	0.0281434			0.00750976	0.0238136			0.00270352	0.0107378			0.0030039	0.0229477				0	0.0017319				0	0.000259785
	0.013692	0.040017			0.0169137	0.111005			0.0251289	0.144849			0.00064433	0.00691784				0	0.00308642				0	0.00106428
	0.00393144	0.195566			0.0022016	0.149975			0.0132096	0.0860737			0.00157257	0.0148231				0.00141532	0.000996512				0	0.000124564
	0.0241237	0.0186561			0.0369072	0.0318251			0.0416495	0.0358771			0.00886598	0.002026				0	0.000337667				0	0
	0.000525762	0.0479808			0.00249737	0.0757058			0.0102524	0.0170908			0.000657203	0.00595012				0.000131441	0.00113938				0	0.000126598
	0.00279252	0.011642			0.0037699	0.0192773			0.0037699	0.0100544			0.000418877	0.00876928				0	0				0	0
	0.0157497	0.0953101			0.0333085	0.123248			0.00542726	0.0495209			0.0257529	0.00595058				0	0.00151286				0	0.000302572
	0.0101809	0.0253754			0.0272934	0.0409618			0.00357414	0.0133055			0.00379075	0.0100741				0.000433229	0				0	9.5039e-05
	0.055322	0.137454			0.0983689	0.294794			0.0485959	0.0139403			0.0136203	0.0234939				0.00201782	0.0116982				0.000672608	0.000584909
	0.00927793	0.0915537			0.0102864	0.151263			0.00242033	0.0503794			0.0931827	0.0155492				0	0.0191566				0.000201694	0.000373181
	0.00933126	0.0315563			0.00933126	0.0387282			0.0108865	0.0363376			0.0730949	0.0185274				0	0.00131485				0	0.000119531
	0.00112867	0.00955905			0.00401304	0.0171138			0.00589416	0.00123343			0.00050163	0.000616713				0	0.000770891				0	0
	0.145193	0.103625			0.0146855	0.180244			0.149903	0.0335546			0.045719	0.00968958				0	0.000269155				0	8.97183e-05
	0.0062758	0.0578429			0.000330306	0.0522193			0.0208092	0.021189			0.00429397	0.00241012				0.0145334	0.000100422				0	0.000100422
	0.0021322	0.183522			0.00426439	0.193474			0.0021322	0.0536913			0	0.00115714				0	0.00231428				0	0.000462856
	0.000537297	0.0333784			0	0.187641			0.00376108	0.0539768			0	0.00330777				0	0.00090212				0	0.000300707
	0.0132682	0.0960033			0.0160615	0.277709			0.00488827	0.21096			0.000698324	0.00700453				0	0.000206016				0	0.000412031
	0.0216763	0.0328749			0.00404624	0.0927541			0.0219653	0.00570278			0.000289017	0.00218048				0.00606936	0				0	0.000167729
	0	0.0910066			0.00512821	0.121955			0.00512821	0.00888616			0	0.00428987				0	0.00107247				0	0.000766049
	0.000591366	0.0571733			0.00212892	0.216801			0.00449438	0.162982			0.000118273	0.00365909				0	0.00228693				0	0.00137216
	0.000324675	0.00617978			0.0004329	0.0247191			0.00649351	0.00533708			0	0.0011236				0	0.000561798				0	0
	0	0.0321375			0	0.0478326			0	0.0619083			0	0.00062282				0	0.00859492				0	0.0013702
	0.000324992	0.0323311			0.00129997	0.15486			0.0107247	0.0718699			0.00194995	0.0226524				0.000649984	0.00782537				0	0
	0	0.02781			0.300835	0.126593			0.0078104	0.152955			0	0.00347625				0.000538648	0.00202781				0	0
	0.000426985	0.00391357			0.075064	0.0052181			0.00956447	0.000815328			0	0.000163066				0.00350128	0				0	0
	0.000357207	0.0458488			0.0359886	0.135378			0.0102697	0.0692379			0	0.00139405				0.000803715	0.00712516				0	0.00728005
	0.00605263	0.137577			0.471316	0.263974			0.00710526	0.234314			0	0.0141456				0	0.0182523				0	0
	0.00284226	0.0667113			0.267646	0.106002			0.00173693	0.153486			0.000315806	0.00133757				0	0.00167196				0	0.000167196
	0.033229	0.0799012			0.214424	0.215198			0.00208613	0.16042			0.00596036	0.0109143				0	0.0137974				0	0.00411862
	0	0.0596745			0.0491507	0.136916			0.000361402	0.0441746			0.000722804	0.00516662				0	0.000258331				0	0.00180832
	0	0.0204653			0.0464621	0.0296484			0.0014919	0.0115445			0	0.00585972				0	8.74585e-05				0	0
	0.0677522	0.0718821			0.373036	0.219955			0.00455477	0.16576			0.00421316	0.00634921				0	0.0598639				0	0.021542
	0.0025533	0.0250227			0.0154475	0.0797695			0.00051066	0.029724			0.00051066	0.00530786				0	0.00106157				0	0.000303306
	0.00705171	0.0255642			0.0406313	0.107898			0.00923438	0.0597673			0.00100739	0.00440762				0	0.00652327				0	0.00193935
	0.00431419	0.15749			0.0595061	0.340731			0.00312407	0.533077			0	0.00867833				0	0.00640205				0	0.00213402
	0.0533545	0.057464			0.137084	0.0584138			0.00660327	0.0251702			0.00184892	0.00807345				0.000132066	0.000316606				0	0.000158303
	0.000565078	0.0532473			0.0108307	0.0423558			0.00499152	0.0115974			9.41797e-05	0.00403389				9.41797e-05	0.000100847				0	0
	0.00732303	0.0489154			0.058313	0.167588			0.0035259	0.0846448			0.000271223	0.00786899				0	0.000638026				0	0.000850702
	0.00430351	0.0286486			0.0491506	0.0238488			0.00430351	0.019949			0.0305776	0.00329984				0	0.00374981				0.000226501	0.00269987
	0.00994002	0.0162385			0.177435	0.0531079			0.00874036	0.0243578			0.000342759	0.00359377				0.000114253	0.000266205				0	0.000931718
	0.23725	0.0942042			0.955009	0.189459			0.00950119	0.172474			0.000558893	0.0154089				0	0.00928034				0	0.000350201
	0.00916996				0.0586561				0.00743083				0.00110672					0.000474308					0
	0.0271778				0.124734				0.00760572				0.000405638					0					0
	0				0.327575				0.00293351				0.00065189					0					0
	0.000812631				0.147667				0.0023218				0					0					0
	0.0228926				0.51752				0.0107455				0					0					0
	0.0075372				0.226214				0.00792874				0.000195771					0.000880971					0
	0.000129769				0.287179				0.00570984				0					0					0
	0.00144613				0.0537479				0.00457942				0.0021692					0					0
	0				0.00389509				0.00458755				0.000952134					0					0
	0				0.00976562				0.0016276				0.00292969					0.000325521					0
	0.00312076				0.0800543				0.0139756				0.0027137					0.00108548					0
	0.0159425				0.143258				0.0332323				0.0249242					0.00101044					0
	0.0223464				0.194854				0.0120196				0.0142204					0					0
	8.11886e-05				0.0105545				0.00422181				0					8.11886e-05					0
	0				0.00310559				0.00245178				0.00179797					0.000163452					0
	0.0414289				0.373407				0.0490112				0.022356					0.00680059					0.00156335
	0.0133605				0.214418				0.0291334				0.0330302					0.00473186					0.000463908
	0.012181				0.0411833				0.0024652				0.000145012					0					0
	0.00261643				0.0163963				0.00636665				0.00688993					0.000436072					8.72144e-05
	0.0183123				0.103721				0.00600645				0.00234398					0					0
	0.0194677				0.292262				0.00221784				0.015032					0					0
	0.0106197				0.0740092				0.0199256				0.00131377					0.000656886					0
	0.00603121				0.0171758				0.0123246				0					0					0
	0.0322078				0.268705				0.0740426				0.00792808					0.00566292					0.00141573
	0.0273353				0.301708				0.0210271				0.00044603					6.37186e-05					0
	0.0351193				0.130481				0.105158				0.00473144					0.00892976					0.00026656
	0.0004662				0.0203574				0.00543901				0.000777001					0					0
	0.000122339				0.00856374				0.00954245				0.00831906					0					0
	0.00119554				0.022848				0.012221				0.00239107					0.000132837					0
	0.0146806				0.0974261				0.0850334				0.00114395					0.000381316					0
	0.0188728				0.30561				0.00715866				0.0106729					0					0
	0.000584624				0.0331774				0.00716165				0.000438468					0					0
	0.000149701				0.00134731				0.00164671				0.00119761					0					0
	0.00253928				0.0710998				0.00222187				0.000158705					0					0
	0.000460617				0.0152004				0.000460617				0.000307078					0					0
	0.00241815				0.0329241				0.00855655				0.00483631					0.000372024					0
	0				0.0054147				0.0103137				0.031199					0					0
	0.0147485				0.142287				0.00834139				0.015353					0					0
	0.00396396				0.0601802				0.00324324				0.0042042					0					0
	0.00308813				0.0940692				0.0346029				0.000791828					0.00498852					0.000158366
	0.0031525				0.0317877				0.00394063				0.00091948					0					0
	0.00154066				0.190492				0.00671289				0					0.000110047					0
	0.000106508				0.0888274				0.00340824				0.000106508					0.000213015					0
	0.00326866				0.0389076				0.0486082				0.0436525					0.00179249					0
	0.000938464				0.0382089				0.0593913				0.00227913					0.000469232					0
	0.0024808				0.0179563				0.00307147				0.00590668					0					0
	0.00891546				0.0166772				0.00262219				0.00230753					0.000104888					0
	0.0057412				0.057412				0.00191373				0.000294421					0					0
	0.0280472				0.137228				0.0677495				0.0311302					0.0200015					7.51936e-05
	0				0.0455057				0.0070875				0.00039743					0.000132477					0
	0.000238124				0.0266698				0.0119062				0.00238124					0					0
	0.0342094				0.39539				0.0403759				0.0199677					0.000293643					0.000293643
	0.0181522				0.0533696				0.0216304				0.00815217					0.00173913					0
	0.000158428				0.0503802				0.031052				0.000158428					7.92142e-05					0
	0.0238095				0.567787				0.0107376				0.000280112					0					0
	0.00178359				0.0241776				0.00495442				0.0319065					0					0
	0.0059312				0.0792408				0.00711744				0.0301305					0.000237248					0
	0.018436				0.101217				0.00180745				0.00843475					0.00132546					0
	0.0321165				0.0703756				0.0012285				0.005265					0.000351					0
	0.0516678				0.136582				0.030085				0.00828428					0					0
	0.00188238				0.00785408				0.0133065				0.00188238					0					0
	0.0156447				0.0232147				0.00681302				0.00227101					0.000630835					0.000252334
	0.019897				0.0089013				0.00497426				0.00200716					0					0
	0.000381446				0.00251755				0.000305157				0.00122063					0					0
	0.0220994				0.0542736				0.0110497				0.00536237					0					0
	0.0356566				0.115716				0.0779064				0.00296017					0.00269107					0.000134553
	0.00390276				0.0225245				0.0120428				0.00390276					0					0
	0.00166416				0.0189397				0.00515096				0.00285284					0					0
	0.0058651				0.0130837				0.00372208				0.0011279					0					0
	0.0315105				0.0948142				0.00339127				0.00593472					0.00226085					0.00240215
	0.00584598				0.0477797				0.00944351				0.00236088					0.000224845					0.000112423
	0.00536008				0.0104608				0.00103743				0.00112389					0					0
	0.0043694				0.0266607				0.0126639				0.00473969					0					0
	0.027828				0.0937804				0.0313065				0.0034785					0.00194796					0.00013914
	0.00549524				0.0290846				0.0158156				0.00415494					0.000670151					0
	0.00193723				0.0158853				0.00542425				0.000309957					0					0
	0.00478513				0.00496917				0.00230054				0.00156437					0					0
	0.00102789				0.00548208				0.0037004				0.000753786					0					0
	0.00381803				0.021121				0.00812348				0.00138099					0					0
	8.86918e-05				0.000177384				0.00124168				0					0.00097561					0
	0.0015071				0.00309352				0.000555247				0.000475926					0.000555247					0
	0.00115025				0.00524802				0.000647017				0.000647017					0					0
	0.00108247				0.00169136				0.00108247				0.00967458					0					0
	0.00537185				0.0440492				0.0168318				0.00549123					0.000238749					0
	0.000260394				0.000954778				0.00642305				0.00190956					0					0
	0.000750807				0.00998574				0.0248517				0.00150161					0					0
	0.0468373				0.115512				0.0361446				0.00376506					0.00180723					0.00060241
	0.000564334				0.00362786				0.00112867				0.000483715					0					0
	0.000421265				0.00160081				0.000926784				0.000842531					0					0
	0				0				0.000398184				7.96369e-05					0					0
	0.000357878				0.00331037				0.000715756				0.0011631					0					0
	0.000386608				0.00224233				0.000618573				0.00355679					0.000231965					0
	0.00520091				0.0158165				0.0124679				0.00178113					0					0
	0.000337809				0.00304028				0.000844523				0.00160459					0					0
	0				0				0				0					0					0
	0.000297796				0.000372245				0.000595593				0.00223347					0.000223347					0
	0				0.00158642				0.000237963				0.006425					0					0
	0.00158443				0.00912932				0.003697				0.000980836					0					0
	0.000128742				0.000514966				0.00083682				0.00180238					0					0
	0.000221214				0.00752129				0.00254397				0.00353943					0.000331822					0.000110607
	0.00372066				0.00372066				0.00982637				0.00744133					0.000381607					0
	0.000301296				0.00135583				0.00150648				0.00120518					7.53239e-05					0
	0.000541345				0.00243605				0.00460144				0.00203004					0					0
	0.000266809				0.00773746				0.00462469				0.000889363					0					0
	0.000160359				0.000561257				0.000481078				0.000240539					0					0
	0				0				0.000195976				0					0					0
	0.00451039				0.0293175				0.000830861				0.0182789					0					0
	0.00602289				0.0129492				0.0180687				0.0108412					0.000903433					0
	0.00371585				0.0263388				0.0288525				0.013224					0.00371585					0
	0.00414259				0.056143				0.0505832				0.00218031					0.00370653					0.000872125
	0.000727405				0.0105474				0.00381888				0.00545554					0					0
	0.00131912				0.00219853				0.016379				0.0041772					0					0
	0.000527347				0.00504746				0.00587615				0.000226006					0					0
	0.0010988				0.00760004				0.0035711				0.005494					0.000183133					0
	0.00443678				0.00850382				0.019719				0.00283461					0.00110919					0
	0.00333445				0.00958653				0.0269256				0.00225075					0.000666889					0
	0.00451128				0.0410526				0.0227068				0.00526316					0.00180451					0
	0.00217052				0.00711929				8.68206e-05				0.00277826					0					0
	0.0254119				0.0481187				0.0222969				0.0214772					8.19739e-05					0
	0.0533853				0.175163				0.142857				0.0185588					0.0064154					0.000916485
	0				0.000209293				0.000523231				0.0150691					0.000209293					0
	0				0				0				0					0					0
	0.000105865				0.00349354				0.0539911				0.000635189					0.0531442					0.00349354
	0				0.000227825				0.000303767				0.000607533					0					0
	0				0				0				0					0					0
	8.57854e-05				0.000943639				0.00137257				0.0102942					0					0
	0				0.000147145				0.000515009				0.00419364					0					0
	0.0244099				0.00304006				0.00697425				0.0843169					0.00232475					0
	0.00418523				0.00222762				0.00108006				0.000810045					0.000135007					0
	0.000473709				0.000189484				0.000852676				0.00360019					0.000757935					9.47418e-05
	0.000645208				0.00157717				0.00121872				0.00243745					0					0
	0.0345888				0.102485				0.0251089				0.00204971					0.00153728					0
	0.0039993				0.0246914				0.00799861				0.000521648					0.000347766					0
	0.058363				0.17669				0.0106762				0.0108541					0.00088968					0.000533808
	0.0126715				0.105029				0.0781189				0.0015676					0.000261267					0
	0.0743146				0.13444				0.0108225				0.002405					0.001443					0.00276575
	0.00558386				0.0193966				0.000685737				0.00107759					0					0
	0.000110975				0.00221951				0.000110975				0.000332926					0					0.000332926
	0.0185162				0.0793551				0.0060461				0.000755763					0.000251921					0.000377881
	0.000490878				0.000163626				0.000163626				0					0					0
	0.00150319				0.00463485				0.000375799				0					0.000375799					0
	0.00335138				0.00812065				0.000386698				0					0					0
	0.00316041				0.010175				0.00385416				0.00624374					7.70832e-05					0
	0.00227213				0.0138076				0.0199248				0.000611728					0					0
	0.0198479				0.0808755				0.0196624				0.00148395					0.000185494					0
	0.00077991				0.00202776				0.000311964				0.00109187					0.000155982					0
	0.0168622				0.0605572				0.033871				0.00102639					0					0
	0.00144196				0.00777057				0.00184251				0.000160218					0					0
	0.00119088				0.00782579				0.00195645				0.000595441					0					0
	0.00989494				0.109944				0.00513071				0.00500855					0.000977278					0.00024432
	0.00348469				0.00601901				0.0031679				0.0031679					0					0
	0.00307959				0.0246367				0.0033683				0.000288711					0.000192474					0.000288711
	0.000802085				0.014237				0.00260678				0					0					0
	0.00205783				0.0137874				0.00339541				0.000205782					0.000102891					0
	0.00601703				0.0364148				0.0198484				0.00101586					7.81433e-05					0
	0.00100682				0.0029086				0.000671216				0.000447477					0					0
	0.0197973				0.0994544				0.00654715				0.00265004					0.000155885					0.000155885
	0.00634285				0.012018				0.00617593				0.000333834					0.00216992					0
	0.00611076				0.0891152				0.0659453				0.00140038					0					0.000127307
	0				0.00344086				0.0011828				0.000967742					0.000107527					0
	0.000208008				0.000520021				0.000104004				0.000416017					0					0
	0.00047672				0.00421103				0.00643572				0.00214524					0.000397267					0
	0.0320592				0.0193493				0.00256094				0.0221948					0.00132789					0.00483733
	0.00017632				0.00440801				0.00211584				0.00608305					0					0
	0.00113152				0.00696318				0.00374271				0.0235878					0					0
	0.0603113				0.313679				0.353936				0.00239449					0.0026938					0.000448967
	0.00231546				0.0219505				0.0189868				0.0337131					9.26183e-05					0
	0.00491827				0.0290757				0.0305222				0.00086793					0.000723275					0
	0.00127028				0.0143639				0.00850108				0.00107485					0					0
	0.000872093				0.0113372				0.00978682				0.000387597					0.000193798					0
	0.00179981				0.020767				0.0156445				0.000276893					0					0
	0.0375397				0.166619				0.0473578				0.00375397					0.0043315					0.00231014
	0.044021				0.144875				0.0735874				0.00229961					0.0042707					0
	0.000314441				0.00298719				0.00117915				7.86102e-05					0					0
	0.0117503				0.0979192				0.0604651				0.000489596					0					0
	0.00447928				0.0290034				0.0043673				0.000111982					0					0
	0.00504356				0.0295736				0.0332416				0.0043558					0					0
	0.00696213				0.0703006				0.0324333				0.0020377					0.000679232					0.000169808
	0.00150263				0.00841473				0.00180316				0.000300526					0					0
	0.00227994				0.0304322				0.0370738				0.00168517					0					0
	0.000518807				0.00890618				0.00112408				0.00146995					0.000691742					8.64678e-05
	0.00264654				0.0184278				0.00548912				0.00039208					0					0
	0.000522958				0.00355611				0.00836733				0.000209183					0.000418366					0
	0.0063653				0.0485489				0.0813464				0.000215773					0					0
	0.00221527				0.0122492				0.00208496				0.000781861					0.00013031					0.00039093
	0.000664331				0.00344245				0.000241575				0.000724725					0					0
	0.0129394				0.0969486				0.0359212				0.0187331					0.000193125					0
	7.94913e-05				0.00238474				0.00961844				0.000158983					0.000476948					0
	0.00619991				0.024346				0.0102828				0.00105852					0.000907304					0.000151217
	0.0124417				0.154814				0.119327				0.000706914					0.000706914					0.000848296
	0.00184843				0.0212569				0.00462107				0.00034658					0					0
	0.00940203				0.0547198				0.018616				0.00432493					0.00169237					0.000564122
	0.000361115				0.00296114				0.00137224				0.00527228					0					0.000144446
	0.010274				0.0719178				0.0639269				0.00256849					0.00285388					0.000285388
	0.00113736				0.0153106				0.020385				0.000349956					8.74891e-05					0
	0.0165904				0.0677918				0.00572082				0.000858124					0.000572082					0.000286041
	0.014001				0.0849942				0.0695108				0.000494153					0.00065887					0.000494153
	0.00109569				0.0165571				0.00353056				0.00206964					0					0
	0.0461572				0.117712				0.0379859				0.00485866					0.000220848					0.000220848
	0.000988142				0.0121272				0.00152713				0.000269493					0					0
	0.0109318				0.0385216				0.0421655				0.000520562					0.000390422					0
	0.0159772				0.0436519				0.00770328				0.00342368					0.00199715					0.00370899
	0				0				0				0					0					0
	0.000730994				0.00767544				0.00233918				0.00211988					0					0
	0.0281614				0.123049				0.0690583				0.0114798					0.000896861					0.000358744
	0.00436893				0.0546926				0.018123				0.000970874					0					0
	0.00478684				0.0423336				0.0124159				0.000448766					0.000299177					0.000598355
	0.00120458				0.0225858				0.0205782				0.000401526					0					0
	0.00186476				0.0150162				0.00294435				0.00137403					0					0
	0.00218623				0.025241				0.00804929				0.000397496					0					9.93739e-05
	0.0565657				0.18641				0.0822773				0.0113866					0.00220386					0.00220386
	0.000862475				0.00423397				0.00203858				7.84068e-05					0					0
	0.000838067				0.00670454				0.00325915				0.000372474					0					0
	0.00154191				0.0248108				0.0164003				0.000420521					0.000560695					0
	0.00911212				0.0582287				0.0410046				0.000666741					0.000111123					0
	0.00199309				0.0477013				0.135796				0.000265745					0.00930109					0
	0.0400619				0.200503				0.0927037				0.0588349					0					0.000774144
	0.00399414				0.0299561				0.00705632				0.00252962					0					0
	0.024749				0.113939				0.0415597				0.00256829					0					0.000233481
	0.00887945				0.0272175				0.00424669				0.0179519					0					0.000386063

## Sheet: Supplementary Fig. 6
Supplementary Fig. 6
Supplementary Fig. 6g	Correlation between the fraction of whole tumor cells and the fraction of CD45+ cell in tumor in B cells
	imTLS	0.119643	0.216736
	nTLS	0.0209096	0.043058
	mTLS	0.130062	0.193484
	imTLS	0.0114708	0.0398782
	nTLS	0.00798116	0.0143041
	imTLS	0.0645981	0.0272039
	mTLS	0.30864	0.279759
	nTLS	0.0330789	0.0149341
	mTLS	0.0635744	0.122106
	mTLS	0.0921519	0.122852
	mTLS	0.0424925	0.148809
	nTLS	0.0138277	0.00735748
	imTLS	0.0553324	0.0785155
Supplementary Fig. 6h	Correlation between the fraction of whole tumor cells and the fraction of CD45+ cell in tumor in T/NK cells
	imTLS	0.378473	0.323117
	nTLS	0.221119	0.312683
	mTLS	0.633958	0.458628
	imTLS	0.71087	0.450116
	nTLS	0.661259	0.403466
	imTLS	0.441487	0.143383
	mTLS	0.556248	0.386995
	nTLS	0.773333	0.539092
	mTLS	0.668699	0.380576
	mTLS	0.587349	0.39939
	mTLS	0.738129	0.546416
	nTLS	0.717327	0.280652
	imTLS	0.338837	0.17997
Supplementary Fig. 6i	Correlation between the fraction of whole tumor cells and the fraction of CD45+ cell in tumor in plasma cells
	imTLS	0.026944	0.066841
	nTLS	0.0320613	0.107059
	mTLS	0.0978169	0.0941143
	imTLS	0.0181175	0.0178364
	nTLS	0.0612325	0.0913494
	imTLS	0.0244751	0.0286357
	mTLS	0.0485648	0.0356581
	nTLS	0.0223919	0.0354319
	mTLS	0.0325657	0.0350085
	mTLS	0.0730121	0.0632728
	mTLS	0.0348638	0.0705053
	nTLS	0.0198238	0.0197136
	imTLS	0.0166592	0.0580007
Supplementary Fig. 6j	Correlation between the fraction of whole tumor cells and the fraction of CD45+ cell in tumor in myeloid cells
	imTLS	0.286333	0.192364
	nTLS	0.45548	0.189221
	mTLS	0.0754455	0.087426
	imTLS	0.194361	0.178654
	nTLS	0.175978	0.20722
	imTLS	0.327939	0.234404
	mTLS	0.0292839	0.167278
	nTLS	0.0845802	0.212494
	mTLS	0.151216	0.20878
	mTLS	0.136417	0.184198
	mTLS	0.0680878	0.134067
	nTLS	0.124816	0.250548
	imTLS	0.276513	0.149198

## Sheet: Supplementary Fig. 10
Supplementary Fig. 10
Supplementary Fig. 10a	Proportion of CCR7+CD8+ cells in total cells
	nTLS	imTLS	mTLS
	0	0.017736	0.033493
	0.002636	0.007555	0.031879
	0.001358	0.019156	0.018083
	0	0.004847	0.121033
			0.166082
			0.070959
Supplementary Fig. 10b	Proportion of TCF1+CD8+ cells in total cells
	nTLS	imTLS	mTLS
	0.003995	0.002365	0.033416
	0	0.002386	0.034017
	0.003394	0.002483	0.023508
	0	0	0.075918
			0.075614
			0.045691

## Sheet: Supplementary Fig. 11
Supplementary Fig. 11
Supplementary Fig. 11c
	nTLS	imTLS	mTLS
	10	23	41
	16	55	21
	56	15	98
	112	33	57
			182
Supplementary Fig. 11d
	nTLS	imTLS	mTLS
	21	13	107
	22	80	58
	101	24	169
	116	73	69
			257
Supplementary Fig. 11e
	nTLS	imTLS	mTLS
	13	17	93
	27	66	31
	65	28	243
	134	43	38
			276
Supplementary Fig. 11f
	nTLS	imTLS	mTLS
	32	28	189
	47	137	87
	147	52	380
	223	104	106
			449

## Sheet: Supplementary Fig. 16
Extended Data Fig. 16	Average enrichment score by spatial transcriptomics in HNSCC							Supplementary Fig. 16
Extended Data Fig. 16a	Average enrichment score of B.GC							Supplementary Fig. 16a	nTLS	imTLS	mTLS
	nTLS	imTLS	mTLS						0.0482897	0.0334174	0.138047
	0.0482897	0.0334174	0.138047						0.017465	0.0327579	0.0447957
	0.017465	0.0327579	0.0447957						0.00765345	0.0249886	0.096581
	0.00765345	0.0249886	0.096581								0.0604522
	nTLS	imTLS	mTLS
	0.485684	3.11279	4.1683					Supplementary Fig. 16b	nTLS	imTLS	mTLS
	1.64201	2.77608	3.11085						0.485684	3.11279	4.1683
	0.243742	1.75219	17.6236						1.64201	2.77608	3.11085
			7.6495						0.243742	1.75219	17.6236
	0.107206	0.0993006	0.087446								7.6495
	0.0174058	0.0565758	0.166544
			0.113899					Supplementary Fig. 16c	nTLS	imTLS	mTLS
									0.107206	0.0993006	0.087446
Extended Data Fig. 16d	Average enrichment score of CD4.T.term.exh								0.0402074	0.100325	0.132448
	nTLS	imTLS	mTLS						0.0174058	0.0565758	0.166544
	0.102937	0.0716748	0.173392								0.113899
			0.291499
Extended Data Fig. 16e	Average enrichment score of CD8.T.effector.mem							Supplementary Fig. 16d	nTLS	imTLS	mTLS
	nTLS	imTLS	mTLS						0.102937	0.0716748	0.173392
	0.138603	0.113572	0.200046						0.0409897	0.185237	0.134661
	0.0773151	0.195743	0.214042						0.0505051	0.059388	0.136813
	0.0589401	0.106107	0.322213								0.291499
			0.435709
								Supplementary Fig. 16e	nTLS	imTLS	mTLS
									0.138603	0.113572	0.200046
Extended Data Fig. 16f	Average enrichment score of CD8.T.cytotoxic								0.0773151	0.195743	0.214042
	nTLS	imTLS	mTLS						0.0589401	0.106107	0.322213
	0.129749	0.101645	0.160972								0.435709
	0.0618214	0.15005	0.171192
	0.0437212	0.0858845	0.282107					Supplementary Fig. 16f	nTLS	imTLS	mTLS
			0.333915						0.129749	0.101645	0.160972
									0.0618214	0.15005	0.171192
Extended Data Fig. 16g	Average enrichment score of CD8.T.exh								0.0437212	0.0858845	0.282107
	nTLS	imTLS	mTLS								0.333915
	0.0979735	0.068043	0.187726
	0.0614898	0.189217	0.162954					Supplementary Fig. 16g	nTLS	imTLS	mTLS
	0.0632105	0.0709509	0.127759						0.0979735	0.068043	0.187726
			0.384296						0.0614898	0.189217	0.162954
									0.0632105	0.0709509	0.127759
Extended Data Fig. 16h	Average enrichment score of cDC1										0.384296
	nTLS	imTLS	mTLS
	0.0689338	0.116655	0.0760136					Supplementary Fig. 16h	nTLS	imTLS	mTLS
	0.0356799	0.0220602	0.115745						0.0689338	0.116655	0.0760136
	0.00782974	0.0402567	0.109929						0.0356799	0.0220602	0.115745
			0.0628699						0.00782974	0.0402567	0.109929
Extended Data Fig. 16i	Average enrichment score of cDC2										0.0628699
	nTLS	imTLS	mTLS
	0.0585219	0.0721004	0.121136					Supplementary Fig. 16i	nTLS	imTLS	mTLS
	0.0120601	0.0179878	0.100052						0.0585219	0.0721004	0.121136
	0.00083597	0.0266761	0.0613744						0.0120601	0.0179878	0.100052
			0.043143						0.00083597	0.0266761	0.0613744
Extended Data Fig. 16j	Average enrichment score of mregDC										0.043143
	nTLS	imTLS	mTLS
	0.0754835	0.0762613	0.0919801					Supplementary Fig. 16g	nTLS	imTLS	mTLS
	0.0255942	0.0669833	0.0843842						0.0754835	0.0762613	0.0919801
	0.0251371	0.0645685	0.0971985						0.0255942	0.0669833	0.0843842
			0.0861838						0.0251371	0.0645685	0.0971985
											0.0861838

## Sheet: Supplementary Fig. 17
Supplementary Fig. 17
	CD70-CD27
	nTLS	imTLS	mTLS
	0	0.2467	0.4636
	0.146	0.1473	0.30007
	0	0.00431	0.2793
			0.37625
	CXCL13-CXCR5
	nTLS	imTLS	mTLS
	0.3441	0.3463	0.768
	0	0	0.689
	0.005	0.5576	0.867234
			0.4317
	CD40LG-CD40
	nTLS	imTLS	mTLS
	0.00015	0.0015	0.024
	0	0.024	0.034
	0.0024	0.00046	0.0041
			0.008047

[truncated: 2 more sheets: Supplementary Fig. 20, Supplementary Fig. 21]
